# Supplementary material for: Mixed Acid Fermentation of Carbohydrate-Rich Dairy Manure Hydrolysate
Source: Front Bioeng Biotechnol. 2021 Aug 3;9:724304. doi: 10.3389/fbioe.2021.724304 (PMC8370043; doi:10.3389/fbioe.2021.724304)
Supplement: Supplementary file 1 [file Table1.xlsx]

## Sheet: Tables_S1
Supplementary Table S1. Adjusted p-values from Tukey's multiple comparison tests for which untreated DM fiber composition serves as the basis.
Untreated vs.	Cellulose	Hemicellulose	Lignin
DA	0.999	>.999	0.075
SPORL	0.927	>.999	0.226
Alkaline	0.864	0.044*	0.997
Cu-AHP	0.993	0.037*	0.84
CAP	0.397	0.001*	0.32
*Indicates significant values (≤ 0.05).

## Sheet: Table_S2
Supplementary Table S2. Summary of results from enzymatic hydrolysis (unit #7 in Scheme 1, Figure 1).
		Glucose* (g/L) at time, T								Xylose* (g/L) at time, T								CGC** (at 72 hrs)	HXC** (at 72 hrs)
	T (hrs)	1.5	3	12	24	36	48	72	96	1.5	3	12	24	36	48	72	96	(w/w)	(w/w)
DA		1.91667	2.44	3.99167	4.44167	4.835	4.91	5.33333	5.68333	1.755	2.42	3.84667	4.43833	4.62667	4.81333	4.88333	6.01667	0.257699	0.35142
SPORL		2.71167	3.04667	3.93667	4.62167	4.75	5.48333	6.06667	7.63333	1.89333	2.505	3.92167	4.47333	4.875	5.76667	6.38333	7.81667	0.279931	0.459365
Alkali		3.10167	3.92333	3.82	0.925	0.7	0.0683333	0.653333	0.266667	1.66833	1.5	0.578333	0.611667	0.383333	0.366667	0.128333	0.0166667	0.0330233	0.0147171
Cu-AHP		1.105	1.075	3.83	0.543333	0.00666667	0.0716667	0	0.00833333	1.66833	1.5	0.578333	0.611667	0.383333	0.366667	0.128333	0.0166667	0	0.014361
CAP		2.11833	1.00333	1.97333	2.30167	1.975	0.676667	0.171667	0.278333	2.25167	2.24667	3.77167	0.786667	1.675	0.428333	0.278333	0.3	0.00617328	0.0420697
UntreatedScheme1		1.925	1.99833	2.1	2.69667	2.795	2.87167	2.94	3.01833	1.88667	2.05833	2.645	2.805	2.865	2.90667	3.115	3.22833	0.174336	0.276938
*Values reflect averages of analytical triplicates.
**Abbreviations: cellulose-to-glucose conversion (CGC), hemicellulose-to-xylose conversion (HXC).

## Sheet: Tables_S3
Supplementary Table S3. Summary of Scheme 2 chemical loadings and hydrolysate characteristics. Final result concentrations are reflective of analytical triplicates.
	Batch0	Batch1	Batch2	Avg	StdDev
Decrystallization
DM to be treated (g)	150	180	250
Sulfuric acid added (g)	187.5	225	312.5
Water added (mL)	62.5	75	104.167
Liquid volume (mL)	164.402	197.283	274.004
Solids loading (g/L)	912.397	912.397	912.397
Dilute acid
Water added to achieve 12.5% acid (mL)	766.871	920.245	1278.12
Solids loading (g/L)	161.07	161.07	161.07
Neutralization
Sodium hydroxide mw (g/mol)	40	40	40
Neutralizing agent concentration (M)	5	5	5
Neutralizing agent added (mL)	N/R*	1005	1280
Calculated concentrations
Solids loading (g/L)	N/R*	84.8045	88.273
Initial cellulose available for DCDA (g/L)	N/R*	21.0739	21.9358
Initial hemicellulose available for DCDA (g/L)	N/R*	16.4182	17.0897
Measured results in filtered liquid fraction
CGC* (wt/wt)	N/R*	0.738353	0.525702	0.632027
HXC* (wt/wt)	N/R*	0.496843	0.255016	0.375929
Total DI water added (mL)	N/R*	995.245	1382.29
Water constituent of neutr. (mL)	N/R*	1005	1280
COD (g/L)	96.6648	58.4783	59.795	71.646	3.16936
Soluble COD (g/L)	60.5568	53.1544	52.1546	55.2886	7.80688
Uncharacterized COD (g/L)	N/R*	6.57261	12.1035	9.33804	3.9109
Glucose concentration (g/L)	10.77	15.56	11.5317	12.6206	0.376799
Xylose concentration (g/L)	14.95	8.15724	4.35813	9.15512	0.262704
Cellobiose (gCOD/L)	N/R*	1.52945	0.831419	1.18043	0.199887
Total soluble carbohydrates (gCOD/L)	37.4183	47.5298	42.8529	42.6003	0
Other soluble carbohydrates (gCOD/L)	N/R*	22.1049	24.4002	23.2526	1.623
Acetic acid (gCOD/L)	N/R*	4.37582	4.83871	4.60726	0.111905
Soluble protein (gCOD/L)	N/R*	≤ 0.05	≤ 0.05	≤ 0.05	≤ 0.05
Ammonia-N (g/L)	N/R*	0.268018	0.534585	0.401302	0.126174
Phosphate-P (g/L)	N/R*	0.711134	1.18917	0.950152	0.123543
Sulfate (g/L)	N/R*	36.8838	48.3029	42.5933	8.07456
Sodium (g/L)	N/R*	25.39	22.13	23.76	2.30517
TSS (g/L)	N/R*	13.8167	12.6167	13.2167	1.67904
VSS (g/L)	N/R*	4.5	4.96667	4.73333	0.488194
ISS (g/L)	N/R*	9.31667	7.65	8.48333	1.17851
Density (g/mL)	1.058	1.07	1.052	1.06	0.00916515
*Abbreviations: not recorded (N/R), cellulose-to-glucose conversion (CGC), hemicellulose-to-xylose conversion (HXC).

## Sheet: Tables_S4
Supplementary Table S4. Average absolute and relative abundance of ASVs in DMB and DMB2 that possessed an abundance of at least 1% at one or more time points, and based on biological triplicates.
	Sludge_inoculum		DMB_D6	DMB_D6	DMB_D12	DMB_D12	DMB_D18	DMB_D18	DMB_24	DMB_24	DMB_D30	DMB_D30	DMB_36	DMB_36	DMB_D42	DMB_D42	DMB2_D1	DMB2_D1	DMB2_D2	DMB2_D2	DMB2_D4	DMB2_D4	DMB2_D6	DMB2_D6	DMB2_D8	DMB2_D8	DMB2_D10	DMB2_D10	Taxonomic assignment from QIIME2 pipline	Manually assigned moniker	ASV ID
Total ASV count		91247		83722		80966		78565		80657		76630		81053		81186		69816		75429		69531		75112		77730		89275
	Rel.	Abs.	Rel.	Abs.	Rel.	Abs.	Rel.	Abs.	Rel.	Abs.	Rel.	Abs.	Rel.	Abs.	Rel.	Abs.	Rel.	Abs.	Rel.	Abs.	Rel.	Abs.	Rel.	Abs.	Rel.	Abs.	Rel.	Abs.
	0.0114524	1045	0.0520733	4360	0.00744342	603	0.00341969	269	0.00459972	371	0.00162252	124	0.00125432	102	0	0	0	0	0	0	0.00107866	75	0.0016065	121	0.00322913	251	0.000672083	60	D_0__Bacteria;D_1__Firmicutes;D_2__Bacilli;D_3__Lactobacillales;D_4__Lactobacillaceae;D_5__Lactobacillus;__	LACT01	94552de1c9dddf691063c643d581ff99
	0	0	0.00355543	298	0.0163278	1322	0.00203654	160	0.000797616	64	0.00101788	78	0	0	0	0	0	0	0	0	0	0	0.00106508	80	0.000964878	75	0	0	D_0__Bacteria;D_1__Firmicutes;D_2__Bacilli;D_3__Lactobacillales;D_4__Lactobacillaceae;D_5__Lactobacillus;__	LACT02	141672b2e458b57734496bf825959841
	0	0	0.00449505	376	0.0208235	1686	0	0	0	0	0	0	0	0	0	0	0	0	0	0	0	0	0	0	0.00107209	83	0	0	D_0__Bacteria;D_1__Firmicutes;D_2__Bacilli;D_3__Lactobacillales;D_4__Lactobacillaceae;D_5__Lactobacillus;__	LACT03	187744798c6b84306156fbf757eff45d
	0	0	0.00487727	408	0.0194525	1575	0.00197714	155	0.00103731	84	0	0	0.00107337	87	0	0	0	0	0	0	0	0	0	0	0.00115785	90	0	0	D_0__Bacteria;D_1__Firmicutes;D_2__Bacilli;D_3__Lactobacillales;D_4__Lactobacillaceae;D_5__Lactobacillus;__	LACT04	c94e4238ab41a35e9cd85e9f14c6b5a9
	0	0	0	0	0	0	0	0	0	0	0	0	0	0	0	0	0.00196947	138	0.0108093	815	0.0047317	329	0	0	0	0	0	0	D_0__Bacteria;D_1__Firmicutes;D_2__Bacilli;D_3__Lactobacillales;D_4__Lactobacillaceae;D_5__Lactobacillus;D_6__Lactobacillus fermentum	LACT05	132c968e481d916fe4856464fc12f148
	0	0	0.000895825	75	0.00025525	21	5.72777e-05	5	7.43891e-05	6	0	0	0	0	0	0	0.0131298	917	0.0686786	5180	0.0315687	2195	0.000661238	50	0.000231571	18	0.000160553	14	D_0__Bacteria;D_1__Firmicutes;D_2__Bacilli;D_3__Lactobacillales;D_4__Lactobacillaceae;D_5__Lactobacillus;D_6__Lactobacillus fermentum	LACT06	3164dd822e45f788dded48fefe83fa87
	0.000241104	22	0.0592439	4960	0.0135118	1094	0	0	0	0	0	0	0	0	0	0	0.0156364	1092	0.0168636	1272	0.0156333	1087	0.00668338	502	0.00430979	335	0.00151592	135	D_0__Bacteria;D_1__Firmicutes;D_2__Bacilli;D_3__Lactobacillales;D_4__Lactobacillaceae;D_5__Lactobacillus;D_6__Lactobacillus reuteri	LACT07	d03b954f3f47f3ac9573eeeb13eef167
	0	0	0.0165389	1385	0.00557022	451	0	0	0	0	0	0	0	0	0	0	0.00249228	174	0.00538257	406	0.00512961	357	0.00231655	174	0.00142373	111	0.00355831	318	D_0__Bacteria;D_1__Firmicutes;D_2__Bacilli;D_3__Lactobacillales;D_4__Lactobacillaceae;D_5__Lactobacillus;D_6__Lactobacillus reuteri	LACT08	135a4d2929b0326ebf87beaf693b3bfa
	0	0	0.0384488	3219	0	0	0.00131102	103	0.0100053	807	0.0155944	1195	0.0408414	3310	0.0599244	4865	0	0	0	0	0	0	0	0	0	0	0	0	D_0__Bacteria;D_1__Firmicutes;D_2__Bacilli;D_3__Lactobacillales;D_4__Lactobacillaceae;D_5__Lactobacillus;D_6__Lactobacillus oris	LACT09	c9ad789c04b22057860798adc13975fa
	0	0	0.0592917	4964	0.0547306	4431	0.161727	12706	0.0269454	2173	0.00696855	534	0.00245106	199	0.00163822	133	0.0140417	980	0.0118257	892	0.0121768	847	0.00451328	339	0.00295467	230	0.00121348	108	D_0__Bacteria;D_1__Firmicutes;D_2__Bacilli;D_3__Lactobacillales;D_4__Lactobacillaceae;D_5__Lactobacillus;D_6__Lactobacillus mucosae	LACT10	ba6806b47b3f0c7c689f171ddb872999
	0	0	0	0	0	0	0.006029	474	0.0224655	1812	0.0121797	933	0.00591791	480	0.001552	126	0.00934843	653	0.00630176	475	0.00148135	103	0	0	0	0	0.0101335	905	D_0__Bacteria;D_1__Firmicutes;D_2__Bacilli;D_3__Lactobacillales;D_4__Lactobacillaceae;D_5__Lactobacillus;D_6__Lactobacillus vaccinostercus	LACT11	9bf22d0c562184a1872f534ecd255b63
	0	0	0.00462246	387	0.0418857	3391	0.0275187	2162	0.113452	9151	0.0655792	5025	0.0327932	2658	0.0108722	883	0.0928827	6485	0.116507	8788	0.11613	8075	0.136233	10233	0.140238	10901	0.159844	14270	D_0__Bacteria;D_1__Firmicutes;D_2__Bacilli;D_3__Lactobacillales;D_4__Lactobacillaceae;D_5__Lactobacillus;D_6__Lactobacillus vaccinostercus	LACT12	540bbcdd8b49e56702d98c30feaf179a
	0	0	0	0	0	0	0.00453554	356	0.018246	1472	0.010231	784	0.00507485	411	0.00128923	105	0.00724288	506	0.00509974	385	0.00130877	91	0	0	0	0	0.00775883	693	D_0__Bacteria;D_1__Firmicutes;D_2__Bacilli;D_3__Lactobacillales;D_4__Lactobacillaceae;D_5__Lactobacillus;D_6__Lactobacillus vaccinostercus	LACT13	b334dad2966063cee1df7b31ebc1476f
	0.00712352	650	0.000931658	78	0.00443806	359	0.00898199	706	0.00863327	696	0.00094393	72	0.000135713	11	0	0	0.0229652	1603	0.0121086	913	0.0066589	463	0.00194821	146	0.000952013	74	0.00176235	157	D_0__Bacteria;D_1__Firmicutes;D_2__Bacilli;D_3__Lactobacillales;D_4__Lactobacillaceae;D_5__Lactobacillus;__	LACT14	578005f16e4049bd2447578232ccdf55
	0.0419813	3831	0.0160412	1343	0.0458709	3714	0.105556	8293	0.0858367	6923	0.100826	7726	0.0667996	5414	0.0506247	4110	0.0386303	2697	0.0930946	7022	0.139707	9714	0.140671	10566	0.118732	9229	0.0537144	4795	D_0__Bacteria;D_1__Firmicutes;D_2__Bacilli;D_3__Lactobacillales;D_4__Lactobacillaceae;D_5__Lactobacillus;__	LACT15	0cdbc13cacfd6f9b1ac0145a8dca8c48
	0	0	0.000561384	47	0.000271718	22	0	0	0	0	0	0	0	0	0	0	0.00376706	263	0.00874115	659	0.0111269	774	0.00805024	605	0.00543763	423	0.00138524	124	D_0__Bacteria;D_1__Firmicutes;D_2__Bacilli;D_3__Lactobacillales;D_4__Lactobacillaceae;D_5__Lactobacillus;__	LACT16	1b12ab79595f848c47720e686f1b2fc8
	0	0	0.00102323	86	0.00365584	296	0.016059	1262	0.0074885	604	0.0105311	807	0.00783435	635	0.0059986	487	0.000222013	16	0.00026957	20	0.000829366	58	0.000843189	63	0.000651829	51	0.000261366	23	D_0__Bacteria;D_1__Firmicutes;D_2__Bacilli;D_3__Lactobacillales;D_4__Lactobacillaceae;D_5__Lactobacillus;__	LACT17	0ab1c8acefa97647698bd559d7a6195a
	0.000224665	21	0.0362272	3033	0.019786	1602	0.0119774	941	0.00609164	491	0.000591587	45	0.000160388	13	0	0	0.000348537	24	0.000375631	28	0.000484196	34	0.000394967	30	0.000248724	19	0	0	D_0__Bacteria;D_1__Firmicutes;D_2__Bacilli;D_3__Lactobacillales;D_4__Lactobacillaceae;D_5__Lactobacillus;__	LACT18	1c2d6540163fe8b766cd8eabed4bc698
	0	0	0.00809428	678	0.0109017	883	0.0106579	837	0.0065545	529	0.002275	174	0.00325711	264	0.00128101	104	0	0	0	0	0	0	0	0	0.00110639	86	0.000851305	76	D_0__Bacteria;D_1__Firmicutes;D_2__Bacilli;D_3__Lactobacillales;D_4__Lactobacillaceae;D_5__Lactobacillus;__	LACT19	18a6b974db55f24236eaf965536489c7
	0	0	0.011797	988	0.017497	1417	0.0112943	887	0.00483942	390	0.00092218	71	0	0	0	0	0	0	0	0	0.00622744	433	0.0113165	850	0.0128436	998	0.00815834	728	D_0__Bacteria;D_1__Firmicutes;D_2__Bacilli;D_3__Lactobacillales;D_4__Lactobacillaceae;D_5__Lactobacillus;__	LACT20	ba0274e10ccebdd8a61d44ccecdec357
	0	0	0.0144288	1208	0.0233225	1888	0.0287534	2259	0.0311236	2510	0.0048545	372	0.000242639	20	0	0	0	0	0	0	0	0	0	0	0	0	0	0	D_0__Bacteria;D_1__Firmicutes;D_2__Bacilli;D_3__Lactobacillales;D_4__Lactobacillaceae;D_5__Lactobacillus;D_6__Lactobacillus gasseri	LACT21	160102110b6645b59d37198e702c0042
	9.31537e-05	9	0.00131388	110	0.00130919	106	0.00255416	201	0.00307475	248	0.00508939	390	0.0117083	949	0.0148548	1206	0.000453575	32	0	0	0.000323597	23	0.000248519	19	0.000278743	22	0	0	D_0__Bacteria;D_1__Firmicutes;D_2__Bacilli;D_3__Lactobacillales;D_4__Lactobacillaceae;D_5__Lactobacillus;D_6__Lactobacillus harbinensis	LACT22	e76b1153dfe03eb53081cb96cb74d808
	0	0	0.00619911	519	0.0378264	3063	0.0113834	894	0.0041038	331	0.000865631	66	0.00142293	115	0.000443428	36	0	0	3.97727e-05	3	0	0	3.99405e-05	3	0	0	0	0	D_0__Bacteria;D_1__Firmicutes;D_2__Bacilli;D_3__Lactobacillales;D_4__Leuconostocaceae;D_5__Leuconostoc;D_6__Leuconostoc mesenteroides	LEUC01	c44c5917c73764900ae79bcf664d895b
	0.000412799	38	0.00719049	602	0.0309511	2506	0.0218546	1717	0.0506052	4082	0.107926	8270	0.101353	8215	0.069339	5629	0.00796383	556	0.0194886	1470	0.0272444	1894	0.0269554	2025	0.031082	2416	0.0219697	1961	D_0__Bacteria;D_1__Firmicutes;D_2__Bacilli;D_3__Lactobacillales;D_4__Lactobacillaceae;D_5__Lactobacillus;__	LACT23	040c8f1d24c0f083d6858e4befe4311a
	0	0	0	0	0.00266778	216	0.00100554	79	0.00436003	352	0.0131019	1004	0.0204886	1661	0.0158731	1289	0.00135356	95	0.00431313	325	0.00668766	465	0.00615084	462	0.00735023	571	0.00511903	457	D_0__Bacteria;D_1__Firmicutes;D_2__Bacilli;D_3__Lactobacillales;D_4__Lactobacillaceae;D_5__Lactobacillus;__	LACT24	25fe5cfc98d070285ec50df27eb46df8
	0	0	0	0	0	0	0	0	0	0	0	0	0	0	0	0	0.000429703	30	0.0157323	1187	0.0273116	1899	0.0382985	2877	0.0320983	2495	0.0356391	3182	D_0__Bacteria;D_1__Firmicutes;D_2__Bacilli;D_3__Lactobacillales;D_4__Lactobacillaceae;D_5__Lactobacillus;__	LACT25	263e52a653cf775727443e8517f77ef1
	0	0	0.00284275	238	0.0190902	1546	0.00293601	231	0.0065669	530	0.0068859	528	0.00914213	741	0.0062819	510	0	0	0	0	0	0	0.000497038	37	0.000681847	53	0.00307291	274	D_0__Bacteria;D_1__Firmicutes;D_2__Bacilli;D_3__Lactobacillales;D_4__Lactobacillaceae;D_5__Lactobacillus;D_6__Lactobacillus camelliae	LACT26	1dca1f7366eee9b6834145dc9a022bdb
	0	0	0.00662115	554	0.03394	2748	0.0388385	3051	0.0448442	3617	0.016547	1268	0.015718	1274	0.00739457	600	0.210674	14708	0.226916	17116	0.200793	13961	0.13898	10439	0.0929757	7227	0.122013	10893	D_0__Bacteria;D_1__Firmicutes;D_2__Bacilli;D_3__Lactobacillales;D_4__Lactobacillaceae;D_5__Lactobacillus;__	LACT27	727af0d20c0d7d6ccf1be7720fda8afa
	0	0	0	0	0	0	0.0014977	118	0.00110344	89	0	0	0	0	0	0	0.0335168	2340	0.0389816	2940	0.0343348	2387	0.0237513	1784	0.0171148	1330	0.0190797	1703	D_0__Bacteria;D_1__Firmicutes;D_2__Bacilli;D_3__Lactobacillales;D_4__Lactobacillaceae;D_5__Lactobacillus;__	LACT28	80c6fb54d57b6675db1998f775852ab5
	0	0	0.000143332	12	0.000142034	11	0	0	0	0	0	0	0	0	0	0	0.0161521	1128	0.0360208	2717	0.0592254	4118	0.0887967	6670	0.0856984	6661	0.0467322	4172	D_0__Bacteria;D_1__Firmicutes;D_2__Bacilli;D_3__Lactobacillales;D_4__Lactobacillaceae;D_5__Lactobacillus;D_6__Lactobacillus brevis	LACT29	dbabd0688cdb462ec37ddf734428512a
	0.00149046	136	0.00366293	307	0.000522851	42	0	0	0	0	0	0	0	0	0	0	0.0215997	1508	0.0057582	434	0.00239222	166	0	0	0	0	0	0	D_0__Bacteria;D_1__Firmicutes;D_2__Bacilli;D_3__Lactobacillales;D_4__Lactobacillaceae;D_5__Lactobacillus;D_6__Lactobacillus sakei	LACT30	4265ae6853f29850f45933d0aa112c5f
	0	0	0	0	0.000253192	20	0.00271539	213	0.0107905	870	0.0712123	5457	0.186523	15118	0.234085	19004	0.00442117	309	0.00206818	156	0.00181214	126	0.00714936	537	0.00472576	367	0.00805753	719	D_0__Bacteria;D_1__Firmicutes;D_2__Bacilli;D_3__Lactobacillales;D_4__Lactobacillaceae;D_5__Lactobacillus;D_6__Lactobacillus hilgardii	LACT31	3cd00a372595e5d90e82b9813d353c76
	0	0	0	0	0	0	0.00159953	126	0.0180724	1458	0.0277394	2126	0.0353553	2866	0.0200939	1631	0	0	0	0	0	0	0.000386092	29	0.000428835	33	0.000462991	41	D_0__Bacteria;D_1__Firmicutes;D_2__Bacilli;D_3__Lactobacillales;D_4__Lactobacillaceae;D_5__Lactobacillus;__	LACT32	f20edd357dfd5862ed002ba97f2f7842
	0	0	0	0	0	0	0	0	0	0	0	0	0	0	0	0	0	0	0	0	0.0422977	2941	0.0355426	2670	0.0396243	3080	0	0	D_0__Bacteria;D_1__Firmicutes;D_2__Bacilli;D_3__Lactobacillales;D_4__Lactobacillaceae;D_5__Lactobacillus;D_6__Lactobacillus senioris	LACT33	0ee5ea37505a9d09e23d73cea367ea6e
	0	0	0	0	0	0	0	0	0	0	0	0	0	0	0	0	0	0	0	0	0.00367702	256	0.0603457	4533	0.0900982	7003	0.0325662	2907	D_0__Bacteria;D_1__Firmicutes;D_2__Bacilli;D_3__Lactobacillales;D_4__Lactobacillaceae;D_5__Lactobacillus;D_6__Lactobacillus bifermentans	LACT34	df90b5b0056db683c5d280f6554d6683
	0	0	0.00328867	275	0.0706837	5723	0.0211545	1662	0.0216803	1749	0.0125712	963	0.012864	1043	0.00820752	666	0.0113776	794	0.023214	1751	0.0411136	2859	0.0449686	3378	0.0484283	3764	0.0453507	4049	D_0__Bacteria;D_1__Firmicutes;D_2__Bacilli;D_3__Lactobacillales;D_4__Lactobacillaceae;D_5__Lactobacillus;D_6__Lactobacillus coryniformis	LACT35	c185bde7734a3562d13b9834e96ac233
	0	0	0	0	0	0	0.0161014	1265	0.0164896	1330	0.0289051	2215	0.00736141	597	0.0443633	3602	0	0	0	0	0	0	0	0	0	0	0.00013815	12	D_0__Bacteria;D_1__Firmicutes;D_2__Bacilli;D_3__Bacillales;D_4__Sporolactobacillaceae;D_5__Sporolactobacillus;D_6__Sporolactobacillus inulinus	SPOR01	63aeef6da6a89dd6da961ab859aec908
	0	0	0	0	0	0	0.00489194	384	0.00585607	472	0.00950455	728	0.00750946	609	0.016374	1329	0	0	0	0	0	0	0	0	0	0	0	0	D_0__Bacteria;D_1__Firmicutes;D_2__Bacilli;D_3__Bacillales;D_4__Sporolactobacillaceae;D_5__Sporolactobacillus;D_6__Sporolactobacillus inulinus	SPOR02	d8864ceeadd2fa483ccc549e78f6504e
	0	0	0	0	0.000154385	12	0.000284267	22	0.00059098	48	0.000782983	60	0.00749712	608	0.0264332	2146	0.00356653	249	0.00246591	186	0.00213814	149	0.00280471	211	0.00289892	225	0.00191544	171	D_0__Bacteria;D_1__Firmicutes;D_2__Bacilli;D_3__Lactobacillales;D_4__Lactobacillaceae;D_5__Lactobacillus;D_6__Lactobacillus acidipiscis	LACT36	867fa101ca998f3bd8809fb1fe2da13e
	0	0	0.0119045	997	0.0358091	2899	0.0105221	827	0.00561224	453	0.000661186	51	0.000559303	45	0.00192563	156	0	0	0	0	0	0	0	0	0	0	0.00619063	553	D_0__Bacteria;D_1__Firmicutes;D_2__Bacilli;D_3__Lactobacillales;D_4__Enterococcaceae;D_5__Enterococcus;__	ENTE01	2c520db91f15b542e886fe6aa6b14a28
	0	0	0	0	0	0	0	0	0	0	0	0	0	0	0	0	0	0	0	0	0.00611718	425	0.00547629	411	0.00501308	390	0.0300346	2681	D_0__Bacteria;D_1__Firmicutes;D_2__Bacilli;D_3__Lactobacillales;D_4__Enterococcaceae;D_5__Enterococcus;__	ENTE02	f4da82a00d1d59078d4d2ccef8e5b29b
	0	0	0.214619	17968	0.176112	14259	0.0387605	3045	0.00387941	313	0.000287502	22	0.002188	177	0.00373006	303	0	0	0	0	0	0	0	0	0	0	0	0	D_0__Bacteria;D_1__Firmicutes;D_2__Negativicutes;D_3__Selenomonadales;D_4__Veillonellaceae;D_5__Megasphaera;__	MEGS01	ca270e65175ca98918141a845d3e5e63
	0	0	0.198033	16580	0.0473942	3837	0.00490466	385	0.00233086	188	0.00343208	263	0	0	0	0	0	0	0	0	0	0	0	0	0	0	0	0	D_0__Bacteria;D_1__Firmicutes;D_2__Negativicutes;D_3__Selenomonadales;D_4__Veillonellaceae;D_5__Megasphaera;__	MEGS02	34bb80e73d4fe29c1cae9282e7578836
	0	0	0.00944399	791	0.0133924	1084	0.0121132	952	0.0163987	1323	0.0168124	1288	0.0115438	936	0.0132987	1080	0	0	0.00366351	276	0.00648632	451	0.00736237	553	0.00727304	565	0.00524598	468	D_0__Bacteria;D_1__Firmicutes;D_2__Negativicutes;D_3__Selenomonadales;D_4__Veillonellaceae;D_5__Dialister;D_6__gut metagenome	DIAL01	23663e2c30a07e68e7b62b16877c5526
	0	0	0	0	0	0	0	0	0	0	0	0	0	0	0	0	0	0	0	0	0	0	0.0246477	1851	0.03947	3068	0.0256101	2286	D_0__Bacteria;D_1__Firmicutes;D_2__Clostridia;D_3__Clostridiales;D_4__Clostridiaceae 1;D_5__Clostridium sensu stricto 12;D_6__Clostridium tyrobutyricum	CSS1201	7b9bb8b6b516d98dc6009aaa475e6a29
	0	0	0.000859992	72	0	0	0.0221813	1743	0.0994045	8018	0.0941363	7214	0.0937736	7601	0.0800634	6500	0	0	0	0	0	0	0	0	0.0192804	1499	0.0193971	1732	D_0__Bacteria;D_1__Firmicutes;D_2__Clostridia;D_3__Clostridiales;D_4__Clostridiaceae 1;D_5__Clostridium sensu stricto 12;D_6__Clostridium tyrobutyricum	CSS1202	fa55d9c43777e04a676ac5f04bb3a212
	0	0	0.000238887	20	0	0	0.00530349	417	0.020395	1645	0.0203184	1557	0.0193165	1566	0.0169693	1378	0	0	0	0	0	0	0	0	0	0	0	0	D_0__Bacteria;D_1__Firmicutes;D_2__Clostridia;D_3__Clostridiales;D_4__Clostridiaceae 1;D_5__Clostridium sensu stricto 12;D_6__Clostridium tyrobutyricum	CSS1203	efbf9e8a6b300b54566ae41250f61756
	0	0	0	0	0	0	0.0682028	5358	0.00916639	739	0.0441863	3386	0.0377159	3057	0.0459359	3729	0	0	0.000114899	9	0.00167791	117	0	0	0	0	0.0576722	5149	D_0__Bacteria;D_1__Firmicutes;D_2__Clostridia;D_3__Clostridiales;D_4__Clostridiaceae 1;D_5__Clostridium sensu stricto 12;D_6__Clostridium luticellarii	CSS1204	32c9a201d6d9b4e6ea08caf83bbcf7f2
	0	0	0	0	0	0	0	0	0	0	0	0	0	0	0	0	0	0	0	0	0	0	0	0	0	0	0.0319949	2856	D_0__Bacteria;D_1__Firmicutes;D_2__Clostridia;D_3__Clostridiales;D_4__Clostridiaceae 1;__;__	CLOS101	9ede4df92d6a67ad5e65f89e5731dbaa
	0	0	0.0124898	1046	0.00665297	539	0.00070006	55	0.000185973	15	0	0	0	0	3.69523e-05	3	0	0	0	0	0	0	0	0	0	0	0	0	D_0__Bacteria;D_1__Actinobacteria;D_2__Actinobacteria;D_3__Bifidobacteriales;D_4__Bifidobacteriaceae;D_5__Bifidobacterium;D_6__Bifidobacterium subtile	BIFI01	76ef09c3ccebc8f98eb8425cb200d780
	0	0	0.0166305	1392	0.00917254	743	0.000432765	34	0	0	0	0	0	0	0	0	0	0	0	0	0	0	0	0	0	0	0	0	D_0__Bacteria;D_1__Actinobacteria;D_2__Actinobacteria;D_3__Bifidobacteriales;D_4__Bifidobacteriaceae;D_5__Bifidobacterium;D_6__Bifidobacterium psychraerophilum DSM 22366	BIFI02	9a75cc0a71977678a9763e2175268776
	0	0	0.00439154	368	0.0416222	3370	0.0205775	1617	0.0211885	1709	0.0202271	1550	0.0195962	1588	0.00873307	709	0	0	0.000609848	46	0.0156813	1090	0.022096	1660	0.0194562	1512	0.0138076	1233	D_0__Bacteria;D_1__Actinobacteria;D_2__Actinobacteria;D_3__Bifidobacteriales;D_4__Bifidobacteriaceae;D_5__Neoscardovia;D_6__uncultured actinobacterium	NEOS01	c7cb55a0f496a0f47f9bb60d2748fe42
	0	0	0	0	0	0	0.000589748	46	0.00123982	100	0.00323633	248	0.00699951	567	0.015713	1276	0	0	0	0	0	0	0.00327069	246	0.00367083	285	0.00520491	465	D_0__Bacteria;D_1__Actinobacteria;D_2__Actinobacteria;D_3__Bifidobacteriales;D_4__Bifidobacteriaceae;D_5__Neoscardovia;D_6__uncultured actinobacterium	NEOS02	b23df01b07bbb54b43897ad905101ffd
	0	0	0.00672068	563	0.0561591	4547	0.00941051	739	0.00860847	694	0.00224455	172	0.00108159	88	0.000295619	24	0	0	0	0	0	0	0	0	0	0	0.000336042	30	D_0__Bacteria;D_1__Actinobacteria;D_2__Actinobacteria;D_3__Corynebacteriales;D_4__Corynebacteriaceae;D_5__Corynebacterium 1;__	COR101	3293ed1dd53e7aeb736eda9cbe13d772
	0	0	0.0015448	129	0.00622069	504	0.00905411	711	0.0100549	811	0.0069816	535	0.00703652	570	0.00504605	410	0	0	0	0	0.000757456	53	0.00664344	499	0.0102234	795	0.0283134	2528	D_0__Bacteria;D_1__Actinobacteria;D_2__Actinobacteria;D_3__Propionibacteriales;D_4__Propionibacteriaceae;D_5__Acidipropionibacterium;D_6__Acidipropionibacterium acidipropionici	ACPR01	975ed4d65a0f36f8060fe08ff6c0de8b
	0	0	0	0	0.00118568	96	0.012669	995	0.0140017	1129	0.00298404	229	0.000376295	30	0	0	0	0	0	0	0	0	0	0	0	0	0	0	D_0__Bacteria;D_1__Actinobacteria;D_2__Coriobacteriia;D_3__Coriobacteriales;D_4__Atopobiaceae;D_5__Olsenella;D_6__uncultured bacterium	OLS01	93f83b966a1b9cd16b8918cab11ee5ed
	0	0	0	0	0	0	0.0130169	1023	0.0226845	1830	0.0275915	2114	0.0171204	1388	0.0040278	327	0	0	0	0	0	0	0	0	0	0	0	0	D_0__Bacteria;D_1__Actinobacteria;D_2__Coriobacteriia;D_3__Coriobacteriales;D_4__Atopobiaceae;D_5__Atopobium;__	ATO01	5be22e96bbe297ca7711ccc09a3b4c4d
	0	0	0.000848048	71	0.0106588	863	0.0403617	3171	0.0489811	3951	0.0545826	4183	0.0418819	3395	0.0258092	2095	0.00050132	35	0.000251894	19	0.000651987	45	0.000847627	64	0.0010292	80	0.000462991	41	D_0__Bacteria;D_1__Proteobacteria;D_2__Alphaproteobacteria;D_3__Acetobacterales;D_4__Acetobacteraceae;D_5__Acetobacter;D_6__Acetobacter lovaniensis	ACET01	2cbf76c70a525e1cdd76d7cea215f3bd
	0	0	0	0	0	0	0	0	0	0	0.0135891	1041	0.0108488	879	0.0088275	717	0	0	0	0	0	0	0	0	0	0	0	0	D_0__Bacteria;D_1__Firmicutes;D_2__Clostridia;D_3__Clostridiales;D_4__Ruminococcaceae;D_5__Caproiciproducens;D_6__uncultured bacterium	CAPR01	1a7849dc5cd47eda7c25dd6dc5dff94e
	0	0	0	0	0	0	0	0	0.0011489	93	0.0362695	2779	0.0288493	2338	0.0307813	2499	0	0	0	0	0	0	0	0	0	0	0	0	D_0__Bacteria;D_1__Firmicutes;D_2__Clostridia;D_3__Clostridiales;D_4__Ruminococcaceae;D_5__Caproiciproducens;D_6__uncultured bacterium	CAPR02	34c4c7708883798ebf2459de96eec939
	0	0	0	0	0	0	0.0233353	1833	0.0310285	2503	0.0161469	1237	0.0118194	958	0.0131961	1071	0	0	0	0	0	0	0	0	0	0	0	0	D_0__Bacteria;D_1__Firmicutes;D_2__Clostridia;D_3__Clostridiales;D_4__Ruminococcaceae;D_5__Caproiciproducens;D_6__uncultured organism	CAPR03	f044ef47a98c1e10a775f1d3711558b7
	0	0	0	0	0	0	0.0140224	1102	0.016535	1334	0.00806473	618	0.00610709	495	0.0072016	585	0	0	0	0	0	0	0	0	0	0	0	0	D_0__Bacteria;D_1__Firmicutes;D_2__Clostridia;D_3__Clostridiales;D_4__Ruminococcaceae;D_5__Caproiciproducens;D_6__uncultured organism	CAPR04	8bfbb22e7d4ffe42c31eea994f239eec
	0.0242455	2212	0.00027472	23	0	0	0	0	0	0	0	0	0	0	0	0	0.0125473	876	0.00155997	118	0.00083416	58	0.000603546	45	0.000385951	30	0	0	D_0__Bacteria;D_1__Epsilonbacteraeota;D_2__Campylobacteria;D_3__Campylobacterales;D_4__Arcobacteraceae;D_5__Arcobacter;__	ARCO01	dcfc56440e8f0d8bc4113fe6cadb5a5b
	0.0153649	1402	0	0	0	0	0	0	0	0	0	0	0	0	0	0	0.00749593	523	0.000974431	74	0	0	0	0	0	0	0	0	D_0__Bacteria;D_1__Epsilonbacteraeota;D_2__Campylobacteria;D_3__Campylobacterales;D_4__Arcobacteraceae;D_5__Arcobacter;__	ARCO02	1c815b1e1d46380a261ae628b53cac61
	0.00852996	778	0.00146915	123	0.00107864	87	0.000199411	16	9.91854e-05	8	0	0	0	0	2.46349e-05	2	0.0127192	888	0.0109419	825	0.00894086	622	0.00568487	427	0.00396672	308	0.0015794	141	D_0__Bacteria;D_1__Firmicutes;D_2__Clostridia;D_3__Clostridiales;D_4__Peptostreptococcaceae;D_5__Romboutsia;__	ROMB01	cfb115b606cfc0f0d1356a3a7193f34d

## Sheet: Tables_S5
Supplementary Table S5. Average absolute and relative abundance of 16s rRNA amplicon-tagged sequences in DMB and DMB2 collapsed at the species-level using QIIME2, and based on biological triplicates.
	Sludge_inoculum		DMB_Day6	DMB_D6	DMB_Day12	DMB_D12	DMB_Day18	DMB_D18	DMB_Day24	DMB_24	DMB_Day30	DMB_D30	DMB_Day36	DMB_36	DMB_Day42	DMB_D42	DMB2_Day1	DMB2_D1	DMB2_Day2	DMB2_D2	DMB2_Day4	DMB2_D4	DMB2_Day6	DMB2_D6	DMB2_Day8	DMB2_D8	DMB2_Day10	DMB2_D10	Taxonomic assignment collapsed at level-6 (species) from QIIME2 pipline
Total ASV count		91247		83722		80966		78565		80657		76630		81053		81186		69816		75429		69531		75112		77730		89275
	Rel	Abs	Rel	Abs	Rel	Abs	Rel	Abs	Rel	Abs	Rel	Abs	Rel	Abs	Rel	Abs	Rel	Abs	Rel	Abs	Rel	Abs	Rel	Abs	Rel	Rel	Abs	Rel
	0.0101874	867	0.133666	11376	0.296222	25210	0.274766	23384	0.248023	21108	0.271014	23065	0.252743	21510	0.185951	15825	0.271245	23084	0.386765	32916	0.395061	33622	0.372179	31674	0.314137	26735	0.29303	24938	D_0__Bacteria;D_1__Firmicutes;D_2__Bacilli;D_3__Lactobacillales;D_4__Lactobacillaceae;D_5__Lactobacillus;__
	0	0	0.00455516	388	0.0398488	3391	0.0351566	2992	0.146129	12436	0.0792276	6743	0.0417014	3549	0.0130819	1113	0.0898185	7644	0.113374	9649	0.0956466	8140	0.120236	10233	0.128085	10901	0.186452	15868	D_0__Bacteria;D_1__Firmicutes;D_2__Bacilli;D_3__Lactobacillales;D_4__Lactobacillaceae;D_5__Lactobacillus;D_6__Lactobacillus vaccinostercus
	0	0	0.00108102	92	0	0	0.0253726	2159	0.113538	9663	0.103057	8771	0.107706	9166	0.0925641	7878	0	0	0	0	0	0	0.000297672	25	0.0760551	6473	0.0663651	5648	D_0__Bacteria;D_1__Firmicutes;D_2__Clostridia;D_3__Clostridiales;D_4__Clostridiaceae 1;D_5__Clostridium sensu stricto 12;D_6__Clostridium tyrobutyricum
	0	0	0	0	0	0	0.0629614	5358	0.00868731	739	0.0397861	3386	0.0359203	3057	0.0438204	3729	0	0	2.35004e-05	2	0	0	0.000137086	12	0.00137086	117	0.0605056	5149	D_0__Bacteria;D_1__Firmicutes;D_2__Clostridia;D_3__Clostridiales;D_4__Clostridiaceae 1;D_5__Clostridium sensu stricto 12;D_6__Clostridium luticellarii
	0	0	0.00323522	275	0.0713589	6073	0.0204532	1741	0.0219964	1872	0.0115191	980	0.0122515	1043	0.00782954	666	0.00933357	794	0.0221021	1881	0.0367898	3131	0.0438752	3734	0.0491197	4180	0.0517165	4401	D_0__Bacteria;D_1__Firmicutes;D_2__Bacilli;D_3__Lactobacillales;D_4__Lactobacillaceae;D_5__Lactobacillus;D_6__Lactobacillus coryniformis
	0	0	4.70008e-05	4	9.00848e-05	8	0	0	0	0	0	0	0	0	0	0	0.0132503	1128	0.0319331	2718	0.0483873	4118	0.0783699	6670	0.0782719	6661	0.0490218	4172	D_0__Bacteria;D_1__Firmicutes;D_2__Bacilli;D_3__Lactobacillales;D_4__Lactobacillaceae;D_5__Lactobacillus;D_6__Lactobacillus brevis
	0.00912206	776	0	0	0	0	0	0	0	0	1.95837e-05	2	2.74171e-05	2	0	0	0.0011241	96	1.95837e-05	2	0	0	0	0	0	0	0.0444314	3781	D_0__Bacteria;D_1__Firmicutes;D_2__Clostridia;D_3__Clostridiales;D_4__Clostridiaceae 1;__;__
	0.000564009	48	0.0136028	1158	0.0365	3106	0.00971349	827	0.00531892	453	0.000595343	51	0.000532675	45	0.00183695	156	0.00344281	293	0.00399115	340	0.00674853	574	0.00483325	411	0.00459041	391	0.0410434	3493	D_0__Bacteria;D_1__Firmicutes;D_2__Bacilli;D_3__Lactobacillales;D_4__Enterococcaceae;D_5__Enterococcus;__
	0	0	0.00151969	129	0.00875781	745	0.0148953	1268	0.0164777	1402	0.0101561	864	0.0101522	864	0.0071402	608	0	0	0	0	0.000618843	53	0.00764546	651	0.0127176	1082	0.0375575	3196	D_0__Bacteria;D_1__Actinobacteria;D_2__Actinobacteria;D_3__Propionibacteriales;D_4__Propionibacteriaceae;D_5__Acidipropionibacterium;D_6__Acidipropionibacterium acidipropionici
	0	0	0.00432015	368	0.0412941	3514	0.0228855	1948	0.0263048	2239	0.0263713	2244	0.0315532	2685	0.0287371	2446	0	0	0.000540509	46	0.0135989	1157	0.0285882	2433	0.0284355	2420	0.0353211	3006	D_0__Bacteria;D_1__Actinobacteria;D_2__Actinobacteria;D_3__Bifidobacteriales;D_4__Bifidobacteriaceae;D_5__Neoscardovia;D_6__uncultured actinobacterium
	0	0	0	0	0	0	0	0	0	0	0	0	0	0	0	0	0	0	0	0	0.00300413	256	0.0532597	4533	0.0822905	7003	0.0341617	2907	D_0__Bacteria;D_1__Firmicutes;D_2__Bacilli;D_3__Lactobacillales;D_4__Lactobacillaceae;D_5__Lactobacillus;D_6__Lactobacillus bifermentans
	0	0	0.00156278	133	0.000724595	62	0	0	0	0	0	0	0	0	0	0	0.000223254	19	0.0142256	1211	0.0305192	2597	0.0341382	2905	0.0339346	2888	0.0201437	1714	D_0__Bacteria;D_1__Firmicutes;D_2__Bacilli;D_3__Lactobacillales;D_4__Lactobacillaceae;D_5__Lactobacillus;D_6__Lactobacillus senioris
	0	0	0	0	0.000160586	14	0.00250671	213	0.0102266	870	0.0641208	5457	0.178474	15189	0.224957	19145	0.00362689	309	0.00183303	156	0.00148052	126	0.00630985	537	0.00431624	367	0.0084523	719	D_0__Bacteria;D_1__Firmicutes;D_2__Bacilli;D_3__Lactobacillales;D_4__Lactobacillaceae;D_5__Lactobacillus;D_6__Lactobacillus hilgardii
	0	0	0.00958424	816	0.0147935	1259	0.0142373	1212	0.0155494	1323	0.0151577	1290	0.0113389	965	0.0127333	1084	0	0	0.00340756	290	0.00570668	486	0.00701486	597	0.00743004	632	0.00592601	504	D_0__Bacteria;D_1__Firmicutes;D_2__Negativicutes;D_3__Selenomonadales;D_4__Veillonellaceae;D_5__Dialister;D_6__gut metagenome
	0	0	0	0	0.000266338	23	0.0273192	2325	0.0366293	3117	0.0317138	2699	0.0254548	2166	0.0156708	1334	0	0	0	0	0	0	0	0	0.000113585	10	0.00398723	339	D_0__Bacteria;D_1__Actinobacteria;D_2__Actinobacteria;D_3__Actinomycetales;D_4__Actinomycetaceae;D_5__Arcanobacterium;__
	0	0	0	0	0.000661927	56	0.000806846	69	0.000767679	65	0.000289838	25	0	0	0	0	0	0	0.000195837	17	0.000485675	41	0.00151969	129	0.00252237	215	0.00365431	311	D_0__Bacteria;D_1__Firmicutes;D_2__Bacilli;D_3__Lactobacillales;D_4__Lactobacillaceae;D_5__Lactobacillus;D_6__Lactobacillus silagei JCM 19001
	0	0	0	0	0	0	0	0	0	0	0	0	0	0	0	0	0.000137086	12	0.00156669	133	0.00268296	228	0.00361514	308	0.0042379	361	0.00356031	303	D_0__Bacteria;D_1__Firmicutes;D_2__Bacilli;D_3__Lactobacillales;D_4__Lactobacillaceae;D_5__Lactobacillus;D_6__Lactobacillus sharpeae JCM 1186 = DSM 20505
	0.00058751	50	0	0	0	0	0	0	0	0	0	0	0	0	0	0	0.000246754	21	0.00150011	128	0.0029493	251	0.00568709	484	0.00504867	430	0.00344281	293	D_0__Bacteria;D_1__Firmicutes;D_2__Bacilli;D_3__Lactobacillales;D_4__Lactobacillaceae;D_5__Pediococcus;__
	0	0	0.00279655	238	0.0218671	1861	0.00271038	231	0.00622368	530	0.00620018	528	0.0106457	906	0.00736345	627	0	0	0	0	0	0	0.000438674	37	0.00062276	53	0.00322347	274	D_0__Bacteria;D_1__Firmicutes;D_2__Bacilli;D_3__Lactobacillales;D_4__Lactobacillaceae;D_5__Lactobacillus;D_6__Lactobacillus camelliae
	0	0	0	0	0	0	0	0	0	0	0	0	0	0	0	0	0	0	0	0	0.00503692	429	0.00736737	627	0.00574584	489	0.00299238	255	D_0__Bacteria;D_1__Firmicutes;D_2__Bacilli;D_3__Lactobacillales;D_4__Lactobacillaceae;D_5__Lactobacillus;D_6__Lactobacillus parabrevis
	0	0	0.0440789	3751	0.00780996	665	0.0117776	1002	0.0128782	1096	0.0140415	1195	0.038897	3310	0.0571647	4865	0	0	0	0	0	0	0	0	0.000238921	20	0.00251846	214	D_0__Bacteria;D_1__Firmicutes;D_2__Bacilli;D_3__Lactobacillales;D_4__Lactobacillaceae;D_5__Lactobacillus;D_6__Lactobacillus oris
	0	0	0	0	0	0	0	0	0	0	0	0	0	0	0	0	0	0	0.000544426	46	0.00128469	109	0.0011476	98	0.00126119	107	0.00244012	208	D_0__Bacteria;D_1__Firmicutes;D_2__Bacilli;D_3__Lactobacillales;D_4__Lactobacillaceae;D_5__Lactobacillus;D_6__Lactobacillus guizhouensis
	0	0	0	0	9.79183e-05	8	0.000262421	22	0.000697178	59	0.000975266	83	0.00960382	817	0.0383761	3266	0.00307072	261	0.00238529	203	0.00178603	152	0.00253412	216	0.00276521	235	0.00204845	174	D_0__Bacteria;D_1__Firmicutes;D_2__Bacilli;D_3__Lactobacillales;D_4__Lactobacillaceae;D_5__Lactobacillus;D_6__Lactobacillus acidipiscis
	0	0	0	0	0	0	0	0	0	0	0	0	0	0	0	0	0	0	0	0	0	0	0	0	3.91673e-05	3	0.00204062	174	D_0__Bacteria;D_1__Firmicutes;D_2__Bacilli;D_3__Lactobacillales;D_4__Lactobacillaceae;D_5__Lactobacillus;D_6__Lactobacillus sp. B4-S-2013
	0	0	0	0	0	0	0	0	0	0	0	0	0	0	0	0	0	0	0	0	3.13338e-05	3	0.000289838	25	0.00081468	69	0.0020367	173	D_0__Bacteria;D_1__Firmicutes;D_2__Bacilli;D_3__Lactobacillales;D_4__Lactobacillaceae;D_5__Lactobacillus;D_6__Lactobacillus pantheris DSM 15945 = JCM 12539 = NBRC 106106
	0	0	0.000857764	73	0.000822513	70	0	0	0	0	0	0	0	0	0	0	0	0	0	0	0.00123377	105	0.00260071	221	0.00343106	292	0.00197012	168	D_0__Bacteria;D_1__Firmicutes;D_2__Bacilli;D_3__Lactobacillales;D_4__Lactobacillaceae;D_5__Lactobacillus;D_6__Lactobacillus dextrinicus DSM 20335
	0	0	0.00115152	98	0.00405382	345	0.0019662	167	0.00147269	125	0.000360339	31	0	0	0	0	0.000470008	40	0.00212287	181	0.0020602	175	0.00139436	119	0.00127685	109	0.0019427	165	D_0__Bacteria;D_1__Firmicutes;D_2__Bacilli;D_3__Lactobacillales;D_4__Lactobacillaceae;D_5__Lactobacillus;D_6__Lactobacillus nasuensis JCM 17158
	0.000258504	22	0.0758318	6454	0.018154	1545	0.000289838	25	0.000748095	64	0.0010301	88	0	0	0	0	0.016979	1445	0.0197168	1678	0.0169634	1444	0.00794313	676	0.00523667	446	0.00185261	158	D_0__Bacteria;D_1__Firmicutes;D_2__Bacilli;D_3__Lactobacillales;D_4__Lactobacillaceae;D_5__Lactobacillus;D_6__Lactobacillus reuteri
	0	0	0.00041909	36	6.26677e-05	5	0	0	0	0	0	0	0	0	0	0	0	0	0.0032078	273	0.00372873	317	0.00342714	292	0.00300413	256	0.00173511	148	D_0__Bacteria;D_1__Firmicutes;D_2__Bacilli;D_3__Lactobacillales;D_4__Lactobacillaceae;D_5__Lactobacillus;D_6__Lactobacillus senioris DSM 24302 = JCM 17472
	0.00914557	778	0.00144527	123	0.00102618	87	0.000184086	16	3.13338e-05	3	0	0	0	0	7.83346e-06	1	0.0104498	889	0.00973307	828	0.00732429	623	0.005033	428	0.00362298	308	0.00165678	141	D_0__Bacteria;D_1__Firmicutes;D_2__Clostridia;D_3__Clostridiales;D_4__Peptostreptococcaceae;D_5__Romboutsia;__
	0	0	0	0	0	0	0	0	0	0	0	0	0	0	0	0	0.000497425	42	0.00156278	133	0.00166461	142	0.00174686	149	0.00132385	113	0.00150011	128	D_0__Bacteria;D_1__Firmicutes;D_2__Bacilli;D_3__Lactobacillales;D_4__Lactobacillaceae;D_5__Lactobacillus;D_6__Lactobacillus paucivorans
	0	0	0.0716252	6096	0.058982	5020	0.152995	13021	0.028036	2386	0.00774729	659	0.00233437	199	0.00156278	133	0.0136968	1166	0.0123534	1051	0.0116562	992	0.00423399	360	0.00269863	230	0.00127294	108	D_0__Bacteria;D_1__Firmicutes;D_2__Bacilli;D_3__Lactobacillales;D_4__Lactobacillaceae;D_5__Lactobacillus;D_6__Lactobacillus mucosae
	0.0216869	1846	0.00103793	88	0.000336839	29	2.74171e-05	2	0	0	0	0	0	0	0	0	0.012181	1037	0.00378356	322	0.00148052	126	0.00144136	123	0.000908681	77	0.00108493	92	D_0__Bacteria;D_1__Bacteroidetes;D_2__Bacteroidia;D_3__Bacteroidales;D_4__Prevotellaceae;D_5__Prevotella 9;D_6__uncultured Bacteroidetes bacterium
	1.56669e-05	1	0.00168811	144	0.00689345	587	0.00352897	300	0.00442982	377	0.00117894	100	0.00113585	97	0.000861681	73	0	0	0	0	0.00148052	126	0.0032313	275	0.00295713	252	0.000994849	85	D_0__Bacteria;D_1__Proteobacteria;D_2__Alphaproteobacteria;D_3__Acetobacterales;D_4__Acetobacteraceae;D_5__Acetobacter;__
	0.00135519	115	0.000289838	25	0.000748095	64	0.000532675	45	0.000458257	39	3.13338e-05	3	0	0	0	0	0.00771596	657	0.00491158	418	0.00338014	288	0.00242837	207	0.00178995	152	0.000951765	81	D_0__Bacteria;D_1__Firmicutes;D_2__Bacilli;D_3__Lactobacillales;D_4__Lactobacillaceae;D_5__Lactobacillus;D_6__Lactobacillus concavus DSM 17758
	0.000282005	24	0	0	0	0	0.00613752	522	0.00404598	344	0.00191528	163	0.00039559	34	0.000556176	47	7.83346e-06	1	4.3084e-05	4	0	0	7.05011e-05	6	0.000258504	22	0.000940015	80	D_0__Bacteria;D_1__Actinobacteria;D_2__Actinobacteria;D_3__Bifidobacteriales;D_4__Bifidobacteriaceae;D_5__Bifidobacterium;__
	0.00333705	284	0	0	0	0	1.56669e-05	1	0	0	0	0	0	0	0	0	0.00163328	139	1.56669e-05	1	0	0	1.56669e-05	1	0	0	0.000877348	75	D_0__Bacteria;D_1__Bacteroidetes;D_2__Bacteroidia;D_3__Bacteroidales;D_4__Prevotellaceae;D_5__Prevotella 9;__
	0	0	0.00019192	16	0.000168419	14	4.70008e-05	4	0.00252237	215	0.00103402	88	0.00061101	52	0.000152752	13	0.000293755	25	0.000544426	46	0.000517008	44	0.000528759	45	0.000642344	55	0.000842097	72	D_0__Bacteria;D_1__Firmicutes;D_2__Bacilli;D_3__Lactobacillales;D_4__Lactobacillaceae;D_5__Lactobacillus;D_6__Lactobacillus parabuchneri
	0.00792746	675	0.000626677	53	0.000325089	28	2.74171e-05	2	0	0	0	0	0	0	0	0	0.00327439	279	0.0030433	259	0.00160194	136	0.00120635	103	0.000943932	80	0.000740262	63	D_0__Bacteria;D_1__Actinobacteria;D_2__Acidimicrobiia;D_3__Microtrichales;D_4__Microtrichaceae;D_5__Candidatus Microthrix;D_6__uncultured bacterium
	0	0	0.000834264	71	0.000105752	9	0.028267	2406	0.0522413	4446	0.0439888	3744	0.0475099	4043	0.0353093	3005	0.000199753	17	0.000188003	16	0.000207587	18	0.000759846	65	0.000755929	64	0.000708928	60	D_0__Bacteria;D_1__Proteobacteria;D_2__Alphaproteobacteria;D_3__Acetobacterales;D_4__Acetobacteraceae;D_5__Acetobacter;D_6__Acetobacter lovaniensis
	0.00763762	650	0.000426924	36	0.000195837	17	0	0	0	0	0	0	0	0	0	0	0.00446116	380	0.00430449	366	0.00197403	168	0.00107318	91	0.000908681	77	0.000661927	56	D_0__Bacteria;D_1__Actinobacteria;D_2__Actinobacteria;D_3__Corynebacteriales;D_4__Mycobacteriaceae;D_5__Mycobacterium;__
	0.00429665	366	0.000579676	49	0.000446507	38	0	0	0	0	0	0	0	0	0	0	0.00408515	348	0.00380706	324	0.00286705	244	0.00174294	148	0.00138261	118	0.000618843	53	D_0__Bacteria;D_1__Firmicutes;D_2__Clostridia;D_3__Clostridiales;D_4__Clostridiaceae 1;D_5__Clostridium sensu stricto 1;__
	0.00694436	591	0.000693261	59	0.000560092	48	0	0	0	0	0	0	0	0	0	0	0.00388931	331	0.0031843	271	0.00173119	147	0.00209937	179	0.00120244	102	0.000614927	52	D_0__Bacteria;D_1__Proteobacteria;D_2__Alphaproteobacteria;D_3__Rhodobacterales;D_4__Rhodobacteraceae;D_5__Paracoccus;__
	0.00644302	548	0.000101835	9	0	0	0	0	0	0	0	0	0	0	0	0	0.00176253	150	0.000262421	22	2.74171e-05	2	5.09175e-05	4	7.83346e-06	1	0.000603176	51	D_0__Bacteria;D_1__Bacteroidetes;D_2__Bacteroidia;D_3__Bacteroidales;D_4__uncultured;D_5__uncultured bacterium;D_6__uncultured bacterium
	0	0	0	0	0	0	0	0	0	0	0	0	0	0	0	0	0.000493508	42	0.00164503	140	0.00174686	149	0.00183303	156	0.0010771	92	0.000536592	46	D_0__Bacteria;D_1__Firmicutes;D_2__Bacilli;D_3__Lactobacillales;D_4__Lactobacillaceae;D_5__Lactobacillus;D_6__Lactobacillus manihotivorans
	0.0208018	1770	0.00112018	95	0.000329005	28	0	0	0	0	0	0	0	0	0	0	0.0104146	886	0.00576934	491	0.00325089	277	0.00324697	276	0.00207587	177	0.000505258	43	D_0__Bacteria;D_1__Bacteroidetes;D_2__Bacteroidia;D_3__Flavobacteriales;D_4__Weeksellaceae;D_5__Cloacibacterium;__
	0.00383448	326	0	0	0	0	0	0	0	0	7.83346e-06	1	0	0	0	0	0.000591426	50	0.000125335	11	0	0	2.74171e-05	2	7.83346e-06	1	0.000493508	42	D_0__Bacteria;D_1__Firmicutes;D_2__Clostridia;D_3__Clostridiales;D_4__Clostridiaceae 1;D_5__Clostridium sensu stricto 12;__
	0.0257055	2188	0.000705011	60	0.000297672	25	0	0	7.83346e-06	1	0	0	0	0	0	0	0.00449249	382	0.00321172	273	0.00164111	140	0.00202103	172	0.00140611	120	0.000477841	41	D_0__Bacteria;D_1__Firmicutes;D_2__Clostridia;D_3__Clostridiales;D_4__Lachnospiraceae;D_5__Lachnospiraceae NK3A20 group;D_6__uncultured bacterium
	0	0	0.000564009	48	0.000376006	32	0	0	0	0	0	0	0	0	0	0	0	0	0	0	0.00125335	107	0.00132385	113	0.0011946	102	0.000446507	38	D_0__Bacteria;D_1__Firmicutes;D_2__Bacilli;D_3__Lactobacillales;D_4__Lactobacillaceae;D_5__Lactobacillus;D_6__uncultured Lactobacillus sp.
	0.0072812	620	0.000399506	34	0.00021542	18	0	0	0	0	0	0	0	0	0	0	0.00197795	168	0.00218162	186	0.00120244	102	0.00121419	103	0.000693261	59	0.000426924	36	D_0__Bacteria;D_1__Actinobacteria;D_2__Actinobacteria;D_3__Propionibacteriales;D_4__Propionibacteriaceae;D_5__uncultured;D_6__uncultured Actinomycetales bacterium
	8.22513e-05	7	0.00856589	729	0.00925132	787	0.00642735	547	0.00278088	237	0	0	0	0	0	0	0.000219337	19	0.000509175	43	0.00038384	33	0.000575759	49	0.000716762	61	0.00040734	35	D_0__Bacteria;D_1__Firmicutes;D_2__Bacilli;D_3__Lactobacillales;D_4__Lactobacillaceae;D_5__Lactobacillus;D_6__Lactobacillus johnsonii
	0	0	0.00661144	563	0.0534281	4547	0.00868731	739	0.00818205	696	0.00202103	172	0.0010301	88	0.000282005	24	0.000152752	13	0	0	0	0	0	0	0	0	0.000360339	31	D_0__Bacteria;D_1__Actinobacteria;D_2__Actinobacteria;D_3__Corynebacteriales;D_4__Corynebacteriaceae;D_5__Corynebacterium 1;__
	0.0051505	438	0.000391673	33	0.000172336	15	0	0	0	0	0	0	0	0	0	0	0.00204453	174	0.00172336	147	0.00109668	93	0.0010066	86	0.000552259	47	0.000340756	29	D_0__Bacteria;D_1__Actinobacteria;D_2__Actinobacteria;D_3__PeM15;D_4__metagenome;D_5__metagenome;D_6__metagenome
	0.00863247	735	0.000438674	37	0.000235004	20	0	0	0	0	0	0	0	0	0	0	0.00214637	183	0.00183695	156	0.000947849	81	0.000975266	83	0.000579676	49	0.000336839	29	D_0__Bacteria;D_1__Actinobacteria;D_2__Actinobacteria;D_3__PeM15;__;__;__
	0.00883614	752	0.000411257	35	0.000278088	24	0	0	0	0	0	0	0	0	0	0	0.00524842	447	0.00275738	235	0.00104577	89	0.00110843	94	0.000771596	66	0.000321172	27	D_0__Bacteria;D_1__Bacteroidetes;D_2__Bacteroidia;D_3__Bacteroidales;D_4__Tannerellaceae;D_5__Parabacteroides;D_6__uncultured Bacteroidetes bacterium
	0.00381098	324	1.56669e-05	1	0	0	0	0	0	0	0	0	0	0	0	0	0.000932182	79	0.000176253	15	7.83346e-05	7	6.26677e-05	5	0	0	0.000282005	24	D_0__Bacteria;D_1__Firmicutes;D_2__Clostridia;D_3__Clostridiales;D_4__Ruminococcaceae;D_5__Oscillibacter;__
	0.00130819	111	0.000223254	19	0.000219337	19	0	0	0	0	0	0	0	0	0	0	0.00124552	106	0.00130819	111	0.00125727	107	0.000720678	61	0.000595343	51	0.000262421	22	D_0__Bacteria;D_1__Firmicutes;D_2__Erysipelotrichia;D_3__Erysipelotrichales;D_4__Erysipelotrichaceae;D_5__Turicibacter;__
	0.00511133	435	0.00018017	15	9.00848e-05	8	0	0	0	0	0	0	0	0	0	0	0.00197403	168	0.00150794	128	0.000810763	69	0.000689345	59	0.000415173	35	0.000254587	22	D_0__Bacteria;D_1__Firmicutes;D_2__Clostridia;D_3__Clostridiales;D_4__Eubacteriaceae;D_5__uncultured;D_6__uncultured bacterium
	0.016979	1445	0.000195837	17	0.000231087	20	1.56669e-05	1	0	0	0	0	0	0	0	0	0.0052915	450	0.00212678	181	0.000893015	76	0.00110452	94	0.000712845	61	0.000231087	20	D_0__Bacteria;D_1__Firmicutes;D_2__Negativicutes;D_3__Selenomonadales;D_4__Acidaminococcaceae;D_5__Succiniclasticum;D_6__uncultured bacterium
	0.000372089	32	0	0	1.95837e-05	2	0	0	0	0	0	0	0	0	0	0	3.13338e-05	3	0.000141002	12	0	0	0.000117502	10	0	0	0.000235004	20	D_0__Bacteria;D_1__Epsilonbacteraeota;D_2__Campylobacteria;D_3__Campylobacterales;D_4__Sulfurospirillaceae;D_5__Sulfurospirillum;__
	0.00123769	105	0.000156669	13	6.26677e-05	5	0	0	0	0	0	0	0	0	0	0	0.00137086	117	0.0013121	112	0.000889098	76	0.000724595	62	0.000520925	44	0.000207587	18	D_0__Bacteria;D_1__Firmicutes;D_2__Clostridia;D_3__Clostridiales;D_4__Peptostreptococcaceae;D_5__Intestinibacter;D_6__uncultured bacterium
	1.17502e-05	1	0	0	0	0	0	0	0	0	0	0	0	0	0	0	0	0	0	0	0	0	3.52506e-05	3	5.09175e-05	4	0.000207587	18	D_0__Bacteria;D_1__Firmicutes;D_2__Bacilli;D_3__Lactobacillales;D_4__Lactobacillaceae;D_5__Lactobacillus;D_6__Lactobacillus composti DSM 18527 = JCM 14202
	0	0	0.00197403	168	0.00159803	136	0.000285921	24	9.40015e-05	8	0.000501341	43	0	0	0	0	0	0	0	0	0	0	0	0	0	0	0.00021542	18	D_0__Bacteria;D_1__Firmicutes;D_2__Bacilli;D_3__Bacillales;D_4__Bacillaceae;D_5__Oceanobacillus;__
	0	0	7.05011e-05	6	0	0	0.00159411	136	0	0	0	0	0	0	0	0	0	0	0	0	0	0	0	0	0	0	0.00021542	18	D_0__Bacteria;D_1__Firmicutes;D_2__Bacilli;D_3__Bacillales;D_4__Planococcaceae;D_5__Lysinibacillus;__
	0.00279655	238	0.000423007	36	0.000172336	15	0	0	0	0	0	0	0	0	0	0	0.00431624	367	0.00169203	144	0.000893015	76	0.000877348	75	0.00061101	52	0.000199753	17	D_0__Bacteria;D_1__Firmicutes;D_2__Erysipelotrichia;D_3__Erysipelotrichales;D_4__Erysipelotrichaceae;D_5__Asteroleplasma;D_6__gut metagenome
	0.0041909	357	0	0	0	0	0	0	0	0	0	0	0	0	0	0	0.00145311	124	0.00106143	90	0.000701095	60	0.000477841	41	0.000285921	24	0.000199753	17	D_0__Bacteria;D_1__Proteobacteria;D_2__Alphaproteobacteria;D_3__Rhodobacterales;D_4__Rhodobacteraceae;D_5__Rhodobacter;__
	0	0	0	0	0	0	0	0	0	0	0	0	0	0	0	0	0	0	0	0	0	0	0	0	0	0	0.000195837	17	D_0__Bacteria;D_1__Bacteroidetes;D_2__Bacteroidia;D_3__Bacteroidales;D_4__Prevotellaceae;D_5__Prevotella 9;D_6__Prevotellaceae bacterium WR041
	0.0134187	1142	0.00021542	18	0	0	0	0	0	0	0	0	0	0	0	0	0.00600043	511	0.00238921	203	0.00116327	99	0.00105752	90	0.000744179	63	0.000184086	16	D_0__Bacteria;D_1__Bacteroidetes;D_2__Bacteroidia;D_3__Bacteroidales;D_4__Tannerellaceae;D_5__Macellibacteroides;D_6__uncultured bacterium
	0.0120165	1023	0.000282005	24	9.79183e-05	8	7.83346e-06	1	0	0	0	0	0	0	0	0	0.00377964	322	0.00145702	124	0.000873431	74	0.000818597	70	0.000493508	42	0.000176253	15	D_0__Bacteria;D_1__Firmicutes;D_2__Negativicutes;D_3__Selenomonadales;D_4__Acidaminococcaceae;__;__
	0.00352114	300	8.22513e-05	7	5.8751e-05	5	0	0	0	0	0	0	0	0	0	0	0.00169986	145	0.00106927	91	0.000834264	71	0.00062276	53	0.000344672	29	0.000168419	14	D_0__Bacteria;D_1__Actinobacteria;D_2__Actinobacteria;D_3__Bifidobacteriales;D_4__Bifidobacteriaceae;D_5__Bifidobacterium;D_6__Bifidobacterium animalis
	0	0	0.000881264	75	0.000242837	21	3.52506e-05	3	2.35004e-05	2	0	0	0	0	0	0	0.0124748	1062	0.0761452	6480	0.0326577	2779	0.000583593	50	0.000211503	18	0.000168419	14	D_0__Bacteria;D_1__Firmicutes;D_2__Bacilli;D_3__Lactobacillales;D_4__Lactobacillaceae;D_5__Lactobacillus;D_6__Lactobacillus fermentum
	0.000238921	20	0.00144527	123	0.00197795	168	5.48342e-05	5	0	0	3.91673e-05	3	0	0	3.13338e-05	3	0.000199753	17	7.83346e-05	7	0.000133169	11	3.13338e-05	3	4.3084e-05	4	0.000164503	14	D_0__Bacteria;D_1__Firmicutes;D_2__Bacilli;D_3__Bacillales;D_4__Bacillaceae;D_5__Bacillus;__
	0.00291405	248	0.000313338	27	5.48342e-05	5	0	0	0	0	0	0	0	0	0	0	0.0010301	88	0.000912598	78	0.000509175	43	0.000579676	49	0.000231087	20	0.000156669	13	D_0__Bacteria;D_1__Actinobacteria;D_2__Actinobacteria;D_3__Micrococcales;D_4__Intrasporangiaceae;D_5__Ornithinibacter;D_6__uncultured bacterium
	0.00304722	259	4.3084e-05	4	5.48342e-05	5	0	0	0	0	0	0	0	0	0	0	0.00111235	95	0.00112018	95	0.000462174	39	0.000524842	45	0.000246754	21	0.000148836	13	D_0__Bacteria;D_1__Chlamydiae;D_2__Chlamydiae;D_3__Chlamydiales;D_4__Parachlamydiaceae;D_5__Neochlamydia;D_6__metagenome
	0.0309735	2636	0.000101835	9	4.70008e-05	4	0	0	0	0	0	0	0	0	0	0	0.00470008	400	0.000940015	80	0.00058751	50	0.000450424	38	0.000289838	25	0.000148836	13	D_0__Bacteria;D_1__Bacteroidetes;D_2__Bacteroidia;D_3__Bacteroidales;__;__;__
	0	0	0	0	0	0	0	0	0	0	0	0	0	0	0	0	0	0	0	0	0	0	0	0	0	0	0.000152752	13	D_0__Bacteria;D_1__Firmicutes;D_2__Clostridia;D_3__Clostridiales;D_4__Ruminococcaceae;D_5__Anaerotruncus;D_6__uncultured compost bacterium
	0.00190353	162	0.000133169	11	0.000148836	13	0	0	0	0	0	0	0	0	0	0	0.000708928	60	0.000705011	60	0.000470008	40	0.000356422	30	0.000121419	10	0.000144919	12	D_0__Bacteria;D_1__Actinobacteria;D_2__Acidimicrobiia;D_3__Microtrichales;D_4__Microtrichaceae;D_5__IMCC26207;__
	0	0	0	0	0	0	0	0	0	0	0	0	0	0	0	0	0	0	0	0	0	0	0	0	0	0	0.000144919	12	D_0__Bacteria;D_1__Bacteroidetes;D_2__Bacteroidia;D_3__Bacteroidales;D_4__Prevotellaceae;D_5__Prevotella;D_6__uncultured bacterium
	0	0	0	0	0	0	0.01938	1649	0.0212326	1807	0.0346396	2948	0.0141629	1205	0.057948	4932	0	0	0	0	0	0	0	0	0	0	0.000144919	12	D_0__Bacteria;D_1__Firmicutes;D_2__Bacilli;D_3__Bacillales;D_4__Sporolactobacillaceae;D_5__Sporolactobacillus;D_6__Sporolactobacillus inulinus
	0.00423399	360	0.000144919	12	0	0	0	0	0	0	0	0	0	0	0	0	0.00156669	133	0.00133952	114	0.000552259	47	0.00063451	54	0.000238921	20	0.000121419	10	D_0__Bacteria;D_1__Actinobacteria;D_2__Actinobacteria;D_3__Actinomycetales;D_4__Actinomycetaceae;D_5__Actinomyces;D_6__metagenome
	0.0320741	2730	0.00039559	34	7.44179e-05	6	0	0	0	0	0	0	0	0	0	0	0.00553434	471	0.00123377	105	0.000477841	41	0.000626677	53	0.000411257	35	0.000121419	10	D_0__Bacteria;D_1__Bacteroidetes;D_2__Bacteroidia;D_3__Bacteroidales;D_4__Rikenellaceae;D_5__U29-B03;D_6__uncultured bacterium
	0.0102932	876	0.000423007	36	0.00019192	16	3.91673e-05	3	0	0	0	0	0	0	0	0	0.00483325	411	0.00102618	87	0.000438674	37	0.000564009	48	0.000325089	28	0.000113585	10	D_0__Bacteria;D_1__Bacteroidetes;D_2__Bacteroidia;D_3__Bacteroidales;D_4__Bacteroidaceae;D_5__Bacteroides;__
	0.00118677	101	9.79183e-05	8	5.09175e-05	4	1.17502e-05	1	0	0	0	0	0	0	0	0	0.000618843	53	0.000626677	53	0.000356422	30	0.000289838	25	0.000199753	17	0.000121419	10	D_0__Bacteria;D_1__Planctomycetes;D_2__Planctomycetacia;D_3__Pirellulales;D_4__Pirellulaceae;D_5__Pir4 lineage;D_6__metagenome
	0.000998766	85	0	0	0	0	0	0	0	0	0	0	0	0	0	0	0.000517008	44	0.000368173	31	0.000211503	18	0.000211503	18	6.65844e-05	6	0.000117502	10	D_0__Bacteria;D_1__Proteobacteria;D_2__Alphaproteobacteria;D_3__Rhodobacterales;D_4__Rhodobacteraceae;D_5__Amaricoccus;D_6__uncultured Amaricoccus sp.
	0.043981	3743	0.00192311	164	0.000787263	67	4.70008e-05	4	0	0	0	0	0	0	0	0	0.0110765	943	0.00285921	243	0.000783346	67	0.00081468	69	0.00040734	35	0.000109668	9	D_0__Bacteria;D_1__Bacteroidetes;D_2__Bacteroidia;D_3__Bacteroidales;D_4__Prevotellaceae;D_5__Prevotella 1;D_6__uncultured bacterium
	0.00323914	276	0.000199753	17	0.000125335	11	0	0	0	0	0	0	0	0	0	0	0.0010536	90	0.000685428	58	0.000379923	32	0.000313338	27	0.00020367	17	0.000109668	9	D_0__Bacteria;D_1__Proteobacteria;D_2__Alphaproteobacteria;D_3__Reyranellales;D_4__Reyranellaceae;D_5__Reyranella;__
	0.000975266	83	3.52506e-05	3	1.17502e-05	1	0	0	0	0	0	0	0	0	0	0	0.000638427	54	0.000544426	46	0.000352506	30	0.000266338	23	0.000152752	13	0.000105752	9	D_0__Bacteria;D_1__Proteobacteria;D_2__Alphaproteobacteria;D_3__Rhizobiales;D_4__Beijerinckiaceae;D_5__Chelatococcus;D_6__uncultured Chelatococcus sp.
	0.00181736	155	0.000113585	10	0	0	0	0	0	0	0	0	0	0	0	0	0.000732429	62	0.000603176	51	0.000266338	23	0.000235004	20	8.61681e-05	7	9.79183e-05	8	D_0__Bacteria;D_1__Proteobacteria;D_2__Alphaproteobacteria;D_3__Rhizobiales;D_4__Rhizobiaceae;D_5__Mesorhizobium;__
	0	0	0	0	0	0	0	0	0	0	0	0	0	0	0	0	0.000360339	31	0.000152752	13	0.000168419	14	0.000211503	18	9.79183e-05	8	8.61681e-05	7	D_0__Bacteria;D_1__Firmicutes;D_2__Bacilli;D_3__Lactobacillales;D_4__Lactobacillaceae;D_5__Lactobacillus;D_6__Lactobacillus amylophilus DSM 20533 = JCM 1125
	0.00139436	119	0	0	5.48342e-05	5	0	0	0	0	0	0	0	0	0	0	0.000564009	48	0.00061101	52	0.000144919	12	5.8751e-05	5	4.70008e-05	4	8.61681e-05	7	D_0__Bacteria;D_1__Chloroflexi;D_2__Chloroflexia;D_3__Thermomicrobiales;D_4__JG30-KF-CM45;__;__
	0	0	0.000971349	83	0.00161369	137	0.00115935	99	0.00420657	358	0.00479799	408	0.00710495	605	0.0021777	185	0	0	0	0	0	0	0	0	0	0	8.61681e-05	7	D_0__Bacteria;D_1__Firmicutes;D_2__Bacilli;D_3__Lactobacillales;D_4__Lactobacillaceae;D_5__Lactobacillus;D_6__Lactobacillus sp. oral taxon 052
	0	0	0	0	0	0	1.56669e-05	1	0	0	0	0	0	0	0	0	0	0	0	0	0	0	0	0	0	0	8.22513e-05	7	D_0__Bacteria;D_1__Firmicutes;D_2__Clostridia;D_3__Clostridiales;D_4__Lachnospiraceae;D_5__Lachnoclostridium 5;__
	0.000857764	73	0	0	0	0	0	0	0	0	0	0	0	0	0	0	0.000141002	12	0	0	0	0	0	0	0	0	8.22513e-05	7	D_0__Bacteria;D_1__Firmicutes;D_2__Clostridia;D_3__Clostridiales;D_4__Ruminococcaceae;D_5__Ruminococcus 1;__
	0.00329789	281	0.000148836	13	0.000156669	13	0	0	0	0	0	0	0	0	0	0	0.00111235	95	0.000740262	63	0.000391673	33	0.000470008	40	0.000219337	19	7.05011e-05	6	D_0__Bacteria;D_1__Firmicutes;D_2__Clostridia;D_3__Clostridiales;D_4__Eubacteriaceae;D_5__Eubacterium;__
	0.00285921	243	0.000188003	16	1.95837e-05	2	0	0	0	0	0	0	0	0	0	0	0.0012181	104	0.000881264	75	0.000411257	35	0.000446507	38	0.000242837	21	7.44179e-05	6	D_0__Bacteria;D_1__Actinobacteria;D_2__Actinobacteria;D_3__Micrococcales;D_4__Intrasporangiaceae;D_5__Tetrasphaera;D_6__metagenome
	0.00143744	122	9.00848e-05	8	0	0	0	0	0	0	0	0	0	0	0	0	0.0011711	100	0.000689345	59	0.000466091	40	0.00039559	34	0.000156669	13	7.05011e-05	6	D_0__Bacteria;D_1__Cloacimonetes;D_2__Cloacimonadia;D_3__Cloacimonadales;__;__;__
	0.00372089	317	0.00020367	17	0	0	0	0	0	0	0	0	0	0	0	0	0.00124944	106	0.00112018	95	0.000626677	53	0.000364256	31	0.000121419	10	7.44179e-05	6	D_0__Bacteria;D_1__Actinobacteria;D_2__Actinobacteria;D_3__Actinomycetales;D_4__Actinomycetaceae;D_5__uncultured;D_6__metagenome
	0.00184086	157	1.17502e-05	1	0	0	0	0	0	0	0	0	0	0	0	0	0.000595343	51	0.000536592	46	0.000297672	25	0.00019192	16	0.000109668	9	7.05011e-05	6	D_0__Bacteria;D_1__Proteobacteria;D_2__Alphaproteobacteria;D_3__Rhizobiales;D_4__Hyphomicrobiaceae;D_5__Hyphomicrobium;__
	0.0012886	110	0	0	0	0	0	0	0	0	0	0	0	0	0	0	0.000250671	21	0.000548342	47	0.000184086	16	0.000105752	9	0.000141002	12	7.05011e-05	6	D_0__Bacteria;D_1__Proteobacteria;D_2__Alphaproteobacteria;D_3__Rhizobiales;D_4__Rhizobiaceae;D_5__Shinella;__
	0.0101561	864	0.00360339	307	0.000497425	42	0	0	0	0	0	0	0	0	0.000426924	36	0.022294	1897	0.00682686	581	0.00195445	166	5.48342e-05	5	0	0	7.05011e-05	6	D_0__Bacteria;D_1__Firmicutes;D_2__Bacilli;D_3__Lactobacillales;D_4__Lactobacillaceae;D_5__Lactobacillus;D_6__Lactobacillus sakei
	0	0	0	0	0	0	0	0	0	0	0	0	0	0	0	0	0	0	0	0	0	0	0	0	0	0	7.05011e-05	6	D_0__Bacteria;D_1__Actinobacteria;D_2__Actinobacteria;D_3__Bifidobacteriales;D_4__Bifidobacteriaceae;D_5__uncultured bacterium;D_6__uncultured bacterium
	0.00729295	621	0.00020367	17	6.65844e-05	6	0	0	0	0	0	0	0	0	0	0	0.00190353	162	0.00263988	225	0.000728512	62	0.000853847	73	0	0	6.26677e-05	5	D_0__Bacteria;D_1__Chloroflexi;D_2__Anaerolineae;D_3__Caldilineales;D_4__Caldilineaceae;D_5__uncultured;D_6__metagenome
	1.56669e-05	1	0.00120244	102	0.000207587	18	1.17502e-05	1	9.00848e-05	8	0.000771596	66	0	0	0.00021542	18	0.00780996	665	0.00353681	301	0.00160194	136	0.000607093	52	0.000207587	18	6.26677e-05	5	D_0__Bacteria;D_1__Firmicutes;D_2__Bacilli;D_3__Lactobacillales;D_4__Leuconostocaceae;D_5__Weissella;D_6__Weissella soli
	0.00262813	224	9.79183e-05	8	5.48342e-05	5	0	0	0	0	0	0	0	0	0	0	0.000842097	72	0.000963516	82	0.000411257	35	0.000387756	33	0.000282005	24	5.8751e-05	5	D_0__Bacteria;D_1__Proteobacteria;D_2__Alphaproteobacteria;D_3__Rhodobacterales;D_4__Rhodobacteraceae;D_5__Rhodobacter;D_6__metagenome
	0.00678769	578	0.000105752	9	4.70008e-05	4	0	0	0	0	0	0	0	0	0	0	0.00205628	175	0.000775513	66	0.000360339	31	0.00022717	19	0.000152752	13	5.48342e-05	5	D_0__Bacteria;D_1__Firmicutes;D_2__Clostridia;D_3__Clostridiales;D_4__Ruminococcaceae;__;__
	0	0	0	0	0	0	0	0	0	0	0	0	0	0	0	0	0	0	0.000117502	10	0.000176253	15	0.000199753	17	0.000285921	24	5.48342e-05	5	D_0__Bacteria;D_1__Firmicutes;D_2__Bacilli;D_3__Lactobacillales;D_4__Lactobacillaceae;D_5__Lactobacillus;D_6__Lactobacillus oryzae JCM 18671
	0.00110843	94	3.13338e-05	3	0	0	0	0	0	0	0	0	0	0	0	0	0.000470008	40	0.00039559	34	0.000336839	29	8.61681e-05	7	8.61681e-05	7	5.48342e-05	5	D_0__Bacteria;D_1__Proteobacteria;D_2__Alphaproteobacteria;D_3__Rhizobiales;D_4__Xanthobacteraceae;__;__
	0.00712062	606	4.3084e-05	4	0	0	0	0	0	0	0	0	0	0	0	0	0.00123377	105	0.000125335	11	2.74171e-05	2	2.74171e-05	2	4.3084e-05	4	5.48342e-05	5	D_0__Bacteria;D_1__Bacteroidetes;D_2__Bacteroidia;D_3__Bacteroidales;D_4__Prevotellaceae;D_5__Prevotella 1;D_6__Prevotella oryzae DSM 17970
	0	0	0	0	0	0	0	0	0	0	0	0	0	0	0	0	2.74171e-05	2	0	0	0	0	0	0	7.83346e-06	1	5.8751e-05	5	D_0__Bacteria;D_1__Firmicutes;__;__;__;__;__
	0.00120244	102	0	0	3.13338e-05	3	0	0	0	0	0	0	0	0	0	0	0.000642344	55	0.00041909	36	0.000364256	31	0.00041909	36	0.000168419	14	4.3084e-05	4	D_0__Bacteria;D_1__Proteobacteria;D_2__Alphaproteobacteria;D_3__Rhizobiales;D_4__Devosiaceae;__;__
	0.03791	3226	0.000473924	40	0.000125335	11	0	0	0	0	0	0	0	0	0	0	0.0119421	1016	0.00215812	184	0.000387756	33	0.000376006	32	0.000332922	28	4.3084e-05	4	D_0__Bacteria;D_1__Bacteroidetes;D_2__Bacteroidia;D_3__Bacteroidales;D_4__Prevotellaceae;D_5__uncultured;D_6__uncultured bacterium
	0.000669761	57	5.48342e-05	5	0	0	0	0	0	0	0	0	0	0	0	0	0.00061101	52	0.000532675	45	0.00043084	37	0.000368173	31	0.000144919	12	4.70008e-05	4	D_0__Bacteria;D_1__Actinobacteria;D_2__Actinobacteria;D_3__Propionibacteriales;D_4__Propionibacteriaceae;D_5__uncultured;D_6__uncultured Propionibacteriaceae bacterium
	0.00264771	225	4.3084e-05	4	0.00020367	17	0	0	0	0	0	0	0	0	0	0	0.000861681	73	0.000818597	70	0.00020367	17	0.000285921	24	0.000270254	23	5.09175e-05	4	D_0__Bacteria;D_1__Proteobacteria;D_2__Alphaproteobacteria;D_3__Rhodobacterales;D_4__Rhodobacteraceae;__;__
	0.000673678	57	2.74171e-05	2	0	0	0	0	0	0	0	0	0	0	0	0	0.000270254	23	0.000195837	17	0.000117502	10	0.000199753	17	3.91673e-05	3	4.3084e-05	4	D_0__Bacteria;D_1__Firmicutes;D_2__Clostridia;D_3__Clostridiales;D_4__Family XI;D_5__Gallicola;D_6__Peptostreptococcaceae bacterium SK031
	0.000301588	26	2.74171e-05	2	0	0	0	0	0	0	0	0	0	0	0	0	0.000246754	21	0.000250671	21	0.000223254	19	0.000144919	12	2.74171e-05	2	4.70008e-05	4	D_0__Bacteria;D_1__Firmicutes;D_2__Clostridia;D_3__Clostridiales;D_4__Clostridiaceae 1;D_5__Clostridium sensu stricto 1;D_6__Clostridium perfringens
	0.00079118	67	3.91673e-05	3	0	0	0	0	0	0	0	0	0	0	0	0	0.000309422	26	0.000336839	29	0.000195837	17	9.79183e-05	8	0.000133169	11	4.3084e-05	4	D_0__Bacteria;D_1__Planctomycetes;D_2__Planctomycetacia;D_3__Planctomycetales;D_4__Rubinisphaeraceae;D_5__SH-PL14;D_6__uncultured Planctomyces sp.
	0.00249496	212	2.35004e-05	2	2.74171e-05	2	7.83346e-06	1	0	0	0	0	0	0	0	0	0.000352506	30	0.00021542	18	8.22513e-05	7	5.09175e-05	4	6.65844e-05	6	4.3084e-05	4	D_0__Bacteria;D_1__Firmicutes;D_2__Clostridia;D_3__Clostridiales;D_4__Family XIII;D_5__[Eubacterium] brachy group;D_6__uncultured bacterium
	0	0	0	0	0	0	0	0	0	0	0	0	0	0	0	0	0	0	0	0	0	0	0	0	0	0	5.09175e-05	4	D_0__Bacteria;D_1__Actinobacteria;D_2__Actinobacteria;D_3__Bifidobacteriales;D_4__Bifidobacteriaceae;D_5__Bifidobacterium;D_6__Bifidobacterium minimum
	0.000795096	68	0.000105752	9	3.13338e-05	3	0	0	0	0	0	0	0	0	0	0	0.000744179	63	0.000830347	71	0.000650177	55	0.000336839	29	0.000219337	19	3.91673e-05	3	D_0__Bacteria;D_1__Firmicutes;D_2__Clostridia;D_3__Clostridiales;D_4__Peptostreptococcaceae;D_5__Terrisporobacter;D_6__uncultured bacterium
	0	0	0.00479408	408	0.000712845	61	0	0	0	0	0	0	0	0	0	0	0.000156669	13	0.000434757	37	0.00038384	33	0.000250671	21	0.000156669	13	3.13338e-05	3	D_0__Bacteria;D_1__Firmicutes;D_2__Bacilli;D_3__Lactobacillales;D_4__Lactobacillaceae;D_5__Lactobacillus;D_6__Lactobacillus delbrueckii subsp. bulgaricus
	0.00192703	164	0	0	0	0	0	0	0	0	0	0	0	0	0	0	0.000661927	56	0.000513092	44	0.000301588	26	0.000231087	20	0.000188003	16	3.52506e-05	3	D_0__Bacteria;D_1__Proteobacteria;D_2__Alphaproteobacteria;D_3__Rhodobacterales;D_4__Rhodobacteraceae;D_5__Defluviimonas;__
	0	0	0	0	0	0	0	0	0	0	0	0	0	0	0	0	0	0	0	0	0.000544426	46	0.000195837	17	0.000117502	10	3.13338e-05	3	D_0__Bacteria;D_1__Firmicutes;D_2__Negativicutes;D_3__Selenomonadales;D_4__Veillonellaceae;D_5__Allisonella;D_6__uncultured bacterium
	0.00155886	133	0	0	0	0	0	0	0	0	0	0	0	0	0	0	0.00041909	36	0.00019192	16	0.000235004	20	0.000184086	16	0	0	3.13338e-05	3	D_0__Bacteria;D_1__Proteobacteria;D_2__Alphaproteobacteria;D_3__Rhizobiales;D_4__Rhizobiaceae;__;__
	0.0010771	92	0	0	1.56669e-05	1	0	0	0	0	0	0	0	0	0	0	0.000321172	27	0.000285921	24	0.000242837	21	0.000160586	14	5.8751e-05	5	3.91673e-05	3	D_0__Bacteria;D_1__Proteobacteria;D_2__Alphaproteobacteria;D_3__Rhizobiales;D_4__Rhizobiales Incertae Sedis;D_5__Phreatobacter;__
	0.000955682	81	0	0	0	0	0	0	0	0	0	0	0	0	0	0	0.000387756	33	0.000415173	35	6.26677e-05	5	0.000125335	11	0	0	3.91673e-05	3	D_0__Bacteria;D_1__Planctomycetes;D_2__Planctomycetacia;D_3__Planctomycetales;D_4__Rubinisphaeraceae;D_5__uncultured;D_6__uncultured bacterium
	0.000340756	29	0	0	0	0	0	0	0	0	0	0	0	0	0	0	7.83346e-05	7	0	0	0.000129252	11	6.26677e-05	5	0	0	3.52506e-05	3	D_0__Bacteria;D_1__Actinobacteria;D_2__Actinobacteria;D_3__Corynebacteriales;D_4__Nocardiaceae;D_5__Gordonia;D_6__metagenome
	0.00144136	123	0	0	1.17502e-05	1	0	0	0	0	0	0	0	0	0	0	0.000329005	28	0.000129252	11	0	0	0	0	9.40015e-05	8	3.13338e-05	3	D_0__Bacteria;D_1__Firmicutes;D_2__Negativicutes;D_3__Selenomonadales;D_4__Acidaminococcaceae;D_5__Acidaminococcus;D_6__uncultured bacterium
	0.00108885	93	6.65844e-05	6	3.52506e-05	3	0	0	0	0	0	0	0	0	0	0	0.000536592	46	0.000364256	31	0.00020367	17	0.000235004	20	0.000137086	12	1.95837e-05	2	D_0__Bacteria;D_1__Fusobacteria;D_2__Fusobacteriia;D_3__Fusobacteriales;D_4__Leptotrichiaceae;D_5__Leptotrichia;D_6__metagenome
	0.00301197	256	4.3084e-05	4	0	0	0	0	0	0	0	0	0	0	0	0	0.000908681	77	0.000607093	52	0.000321172	27	0.00021542	18	0.000156669	13	2.35004e-05	2	D_0__Bacteria;D_1__Proteobacteria;D_2__Alphaproteobacteria;D_3__Sphingomonadales;D_4__Sphingomonadaceae;D_5__Sphingobium;__
	0.00129252	110	2.74171e-05	2	5.09175e-05	4	0	0	0	0	0	0	0	0	0	0	0.000415173	35	0.00038384	33	0.000144919	12	0.000195837	17	0	0	2.35004e-05	2	D_0__Bacteria;D_1__Chlamydiae;D_2__Chlamydiae;D_3__Chlamydiales;D_4__Parachlamydiaceae;D_5__Candidatus Protochlamydia;D_6__metagenome
	0.000908681	77	1.95837e-05	2	0	0	0	0	0	0	0	0	0	0	0	0	0.000458257	39	0.000172336	15	0.000105752	9	0.000188003	16	9.00848e-05	8	2.35004e-05	2	D_0__Bacteria;D_1__Bacteroidetes;D_2__Bacteroidia;D_3__Bacteroidales;D_4__Dysgonomonadaceae;D_5__Dysgonomonas;__
	0.00117502	100	4.3084e-05	4	0	0	0	0	0	0	0	0	0	0	0	0	0.00022717	19	0.000156669	13	3.13338e-05	3	0.000168419	14	1.95837e-05	2	1.95837e-05	2	D_0__Bacteria;D_1__Actinobacteria;D_2__Thermoleophilia;D_3__Solirubrobacterales;D_4__67-14;D_5__Solirubrobacterales bacterium 67-14;D_6__Solirubrobacterales bacterium 67-14
	0	0	0.00021542	18	0.000994849	85	0.00111235	95	0.000818597	70	0.00162153	138	0.00202887	173	0.00171553	146	0.000207587	18	0	0	1.56669e-05	1	0.000133169	11	0.000105752	9	1.95837e-05	2	D_0__Bacteria;D_1__Actinobacteria;D_2__Actinobacteria;D_3__Micrococcales;D_4__Microbacteriaceae;D_5__Pseudoclavibacter;D_6__Pseudoclavibacter caeni
	0.00233829	199	0	0	0	0	0	0	0	0	0	0	0	0	0	0	0.00114369	97	0.00061101	52	0.000364256	31	0.000117502	10	6.26677e-05	5	1.95837e-05	2	D_0__Bacteria;D_1__Planctomycetes;D_2__Planctomycetacia;D_3__Isosphaerales;D_4__Isosphaeraceae;D_5__uncultured;D_6__Verrucomicrobia bacterium ADurb.Bin474
	0.00285921	243	0	0	0	0	0	0	0	0	0	0	0	0	0	0	0.000387756	33	0.000321172	27	0.000144919	12	7.83346e-05	7	5.48342e-05	5	1.95837e-05	2	D_0__Bacteria;D_1__Firmicutes;D_2__Clostridia;D_3__Clostridiales;D_4__Clostridiaceae 1;D_5__Clostridium sensu stricto 12;D_6__Clostridium akagii
	0.00062276	53	1.17502e-05	1	0	0	0	0	0	0	0	0	0	0	0	0	0.00039559	34	0.000356422	30	0.000109668	9	5.8751e-05	5	4.3084e-05	4	1.95837e-05	2	D_0__Bacteria;D_1__Proteobacteria;D_2__Alphaproteobacteria;D_3__Rhodospirillales;D_4__Rhodopirillaceae;D_5__Defluviicoccus;D_6__metagenome
	0.000987016	84	3.13338e-05	3	7.83346e-06	1	0	0	0	0	0	0	0	0	0	0	0.000270254	23	0.000289838	25	0.000109668	9	4.70008e-05	4	2.35004e-05	2	1.95837e-05	2	D_0__Bacteria;D_1__Actinobacteria;D_2__Acidimicrobiia;D_3__Microtrichales;D_4__Iamiaceae;D_5__Iamia;D_6__metagenome
	0.00164503	140	1.17502e-05	1	0	0	0	0	0	0	0	0	0	0	0	0	0.000188003	16	0.000105752	9	0	0	3.13338e-05	3	0	0	1.95837e-05	2	D_0__Bacteria;D_1__Firmicutes;D_2__Erysipelotrichia;D_3__Erysipelotrichales;D_4__Erysipelotrichaceae;D_5__Solobacterium;D_6__uncultured bacterium
	0.00104577	89	3.13338e-05	3	0	0	0	0	0	0	0	0	0	0	0	0	0.000411257	35	0.000493508	42	0.000113585	10	2.35004e-05	2	0	0	2.35004e-05	2	D_0__Bacteria;D_1__Proteobacteria;D_2__Alphaproteobacteria;D_3__Sphingomonadales;D_4__Sphingomonadaceae;D_5__uncultured;__
	0.000348589	30	2.74171e-05	2	0	0	0	0	0	0	0	0	0	0	0	0	5.09175e-05	4	4.3084e-05	4	0	0	0	0	2.35004e-05	2	2.74171e-05	2	D_0__Bacteria;D_1__Firmicutes;D_2__Clostridia;D_3__Clostridiales;D_4__Eubacteriaceae;__;__
	0	0	0	0	0	0	0	0	0	0	0	0	0	0	0	0	0	0	0	0	3.13338e-05	3	0	0	0	0	1.95837e-05	2	D_0__Bacteria;D_1__Proteobacteria;D_2__Alphaproteobacteria;D_3__Caulobacterales;D_4__Caulobacteraceae;D_5__Brevundimonas;D_6__Brevundimonas bullata
	0.0010301	88	0	0	1.56669e-05	1	0	0	0	0	0	0	0	0	0	0	0.000125335	11	0.000113585	10	1.95837e-05	2	0	0	0	0	1.95837e-05	2	D_0__Bacteria;D_1__Firmicutes;D_2__Clostridia;D_3__Clostridiales;D_4__Christensenellaceae;D_5__Christensenellaceae R-7 group;__
	0.00100268	85	0	0	0	0	0	0	0	0	0	0	0	0	0	0	0.000160586	14	6.65844e-05	6	2.74171e-05	2	0	0	0	0	2.35004e-05	2	D_0__Bacteria;D_1__Firmicutes;D_2__Clostridia;D_3__Clostridiales;D_4__Lachnospiraceae;D_5__Butyrivibrio 2;D_6__uncultured bacterium
	0.000223254	19	0	0	0	0	0	0	0	0	0	0	0	0	0	0	8.22513e-05	7	0.000121419	10	1.95837e-05	2	0	0	1.17502e-05	1	1.95837e-05	2	D_0__Bacteria;D_1__Proteobacteria;D_2__Alphaproteobacteria;D_3__Rhodovibrionales;D_4__Fodinicurvataceae;D_5__uncultured;D_6__metagenome
	0.000235004	20	0	0	0	0	0	0	0	0	0	0	0	0	0	0	0.000481758	41	0	0	0	0	0	0	0	0	1.95837e-05	2	D_0__Bacteria;D_1__Firmicutes;D_2__Clostridia;D_3__Clostridiales;D_4__Eubacteriaceae;D_5__Acetobacterium;D_6__uncultured bacterium
	0	0	0	0	0	0	0	0	0	0	0	0	0	0	0	0	0	0	0	0	0	0	0	0	0	0	1.95837e-05	2	D_0__Bacteria;D_1__Firmicutes;D_2__Clostridia;D_3__Clostridiales;D_4__Lachnospiraceae;D_5__Anaerosporobacter;D_6__Anaerosporobacter mobilis
	0.0156943	1336	0.000481758	41	0.000285921	24	0	0	0	0	0	0	0	0	0	0	0.00473533	403	0.00109277	93	0.000254587	22	0.000293755	25	0.000144919	12	1.17502e-05	1	D_0__Bacteria;D_1__Bacteroidetes;D_2__Bacteroidia;D_3__Bacteroidales;D_4__Prevotellaceae;__;__
	0.000740262	63	0	0	0	0	0	0	0	0	0	0	0	0	0	0	0.000148836	13	0.000301588	26	0.000207587	18	0.000144919	12	5.48342e-05	5	1.56669e-05	1	D_0__Bacteria;D_1__Planctomycetes;D_2__Planctomycetacia;D_3__Gemmatales;D_4__Gemmataceae;D_5__uncultured;D_6__metagenome
	0.00082643	70	1.95837e-05	2	0	0	1.17502e-05	1	0	0	0	0	0	0	0	0	0.000266338	23	0.000242837	21	0.000141002	12	0.000129252	11	4.70008e-05	4	1.56669e-05	1	D_0__Bacteria;D_1__Bacteroidetes;D_2__Bacteroidia;D_3__Bacteroidales;D_4__Dysgonomonadaceae;D_5__Dysgonomonas;D_6__uncultured bacterium
	0.00197403	168	1.95837e-05	2	0	0	0	0	0	0	0	0	0	0	0	0	0.000889098	76	0.000258504	22	8.22513e-05	7	0.000133169	11	6.65844e-05	6	1.56669e-05	1	D_0__Bacteria;D_1__Bacteroidetes;D_2__Bacteroidia;D_3__Bacteroidales;D_4__Paludibacteraceae;D_5__Paludibacter;D_6__uncultured bacterium
	0.000207587	18	1.56669e-05	1	0	0	0	0	0	0	0	0	0	0	0	0	0.000340756	29	0.000231087	20	4.3084e-05	4	0.000101835	9	7.44179e-05	6	1.56669e-05	1	D_0__Bacteria;D_1__Cyanobacteria;D_2__Melainabacteria;D_3__Obscuribacterales;D_4__metagenome;D_5__metagenome;D_6__metagenome
	0.00272213	232	0.000125335	11	3.91673e-05	3	0	0	0	0	7.83346e-06	1	0	0	0	0	0.000963516	82	0.000235004	20	3.91673e-05	3	9.00848e-05	8	6.26677e-05	5	1.56669e-05	1	D_0__Bacteria;D_1__Bacteroidetes;D_2__Bacteroidia;D_3__Bacteroidales;D_4__Tannerellaceae;D_5__Parabacteroides;D_6__uncultured bacterium
	0.00347806	296	1.17502e-05	1	0	0	0	0	0	0	0	0	0	0	0	0	0.000564009	48	0.000242837	21	0.000129252	11	9.79183e-05	8	3.52506e-05	3	1.56669e-05	1	D_0__Bacteria;D_1__Firmicutes;D_2__Negativicutes;D_3__Selenomonadales;D_4__Veillonellaceae;D_5__Propionispira;__
	0.000329005	28	0	0	0	0	0	0	0	0	0	0	0	0	0	0	0.000176253	15	0.000105752	9	3.13338e-05	3	8.61681e-05	7	3.13338e-05	3	1.17502e-05	1	D_0__Bacteria;D_1__Bacteroidetes;D_2__Ignavibacteria;D_3__SJA-28;D_4__metagenome;D_5__metagenome;D_6__metagenome
	0.000701095	60	2.35004e-05	2	0	0	0	0	0	0	0	0	0	0	0	0	0.000305505	26	0.000246754	21	5.09175e-05	4	7.05011e-05	6	2.35004e-05	2	1.17502e-05	1	D_0__Bacteria;D_1__Proteobacteria;D_2__Alphaproteobacteria;D_3__Caulobacterales;D_4__Caulobacteraceae;D_5__Brevundimonas;__
	0.00022717	19	7.83346e-06	1	0	0	0	0	0	0	0	0	0	0	0	0	9.40015e-05	8	5.48342e-05	5	0	0	5.48342e-05	5	0	0	7.83346e-06	1	D_0__Bacteria;D_1__Planctomycetes;D_2__Planctomycetacia;D_3__Planctomycetales;D_4__uncultured;D_5__uncultured bacterium;D_6__uncultured bacterium
	0.000423007	36	0	0	0	0	0	0	0	0	0	0	0	0	0	0	0.00019192	16	0.000282005	24	0.000231087	20	5.48342e-05	5	6.65844e-05	6	1.56669e-05	1	D_0__Bacteria;D_1__Chlamydiae;D_2__Chlamydiae;D_3__Chlamydiales;D_4__Parachlamydiaceae;__;__
	0.00175078	149	0	0	0	0	0	0	0	0	0	0	0	0	0	0	0.000442591	38	0.000144919	12	4.3084e-05	4	5.09175e-05	4	3.52506e-05	3	1.17502e-05	1	D_0__Bacteria;D_1__Firmicutes;D_2__Negativicutes;D_3__Selenomonadales;D_4__Veillonellaceae;D_5__Veillonella;__
	0.00043084	37	0	0	0	0	0	0	0	0	0	0	0	0	0	0	0.000156669	13	0.000144919	12	5.48342e-05	5	3.52506e-05	3	3.52506e-05	3	7.83346e-06	1	D_0__Bacteria;D_1__Proteobacteria;D_2__Alphaproteobacteria;D_3__uncultured;D_4__uncultured actinobacterium;D_5__uncultured actinobacterium;D_6__uncultured actinobacterium
	0	0	0	0	0	0	0	0	0	0	0	0	0	0	0	0	5.8751e-05	5	0	0	0	0	3.13338e-05	3	0	0	1.56669e-05	1	D_0__Bacteria;D_1__Proteobacteria;D_2__Alphaproteobacteria;D_3__Rhizobiales;D_4__Rhizobiales Incertae Sedis;D_5__uncultured;D_6__uncultured prokaryote
	0.000998766	85	1.17502e-05	1	1.56669e-05	1	0	0	0	0	0	0	0	0	0	0	0.000235004	20	8.22513e-05	7	2.35004e-05	2	2.35004e-05	2	0	0	1.17502e-05	1	D_0__Bacteria;D_1__Firmicutes;D_2__Clostridia;D_3__Clostridiales;D_4__Ruminococcaceae;D_5__Ruminococcaceae UCG-014;D_6__uncultured bacterium
	0.00137869	117	0	0	0	0	0	0	0	0	0	0	0	0	0	0	0.00018017	15	0.000364256	31	9.79183e-05	8	7.83346e-06	1	0	0	7.83346e-06	1	D_0__Bacteria;D_1__Proteobacteria;D_2__Alphaproteobacteria;D_3__Rhizobiales;D_4__Devosiaceae;D_5__Devosia;__
	0.000356422	30	0	0	0	0	0	0	0	0	0	0	0	0	0	0	0.000301588	26	9.79183e-05	8	0	0	7.83346e-06	1	0	0	1.17502e-05	1	D_0__Bacteria;D_1__Firmicutes;D_2__Erysipelotrichia;D_3__Erysipelotrichales;D_4__Erysipelotrichaceae;D_5__Asteroleplasma;D_6__uncultured bacterium
	3.52506e-05	3	0	0	0	0	0	0	0	0	0	0	0	0	0	0	1.95837e-05	2	5.8751e-05	5	0	0	1.56669e-05	1	0	0	1.56669e-05	1	D_0__Bacteria;D_1__Planctomycetes;D_2__Planctomycetacia;D_3__Pirellulales;D_4__Pirellulaceae;D_5__uncultured;D_6__uncultured Planctomycetaceae bacterium
	0.000951765	81	2.74171e-05	2	0	0	0	0	0	0	0	0	0	0	0	0	0.000536592	46	9.40015e-05	8	6.65844e-05	6	0	0	5.8751e-05	5	7.83346e-06	1	D_0__Bacteria;D_1__Firmicutes;D_2__Clostridia;D_3__Clostridiales;D_4__Ruminococcaceae;D_5__Ruminococcaceae UCG-014;D_6__gut metagenome
	0.0040264	343	2.74171e-05	2	0	0	0	0	0	0	0	0	0	0	0	0	0.000614927	52	0.000282005	24	3.13338e-05	3	0	0	7.83346e-06	1	7.83346e-06	1	D_0__Bacteria;D_1__Bacteroidetes;D_2__Bacteroidia;D_3__Flavobacteriales;D_4__Flavobacteriaceae;D_5__Flavobacterium;__
	0.00062276	53	1.56669e-05	1	0	0	0	0	0	0	0	0	0	0	0	0	0.000113585	10	2.74171e-05	2	2.74171e-05	2	0	0	0	0	7.83346e-06	1	D_0__Bacteria;D_1__Firmicutes;D_2__Clostridia;D_3__Clostridiales;D_4__Ruminococcaceae;D_5__Subdoligranulum;__
	0.000156669	13	1.56669e-05	1	0	0	0	0	0	0	0	0	0	0	0	0	0	0	0	0	0	0	0	0	0	0	7.83346e-06	1	D_0__Bacteria;D_1__Bacteroidetes;D_2__Bacteroidia;D_3__Bacteroidales;D_4__Rikenellaceae;D_5__uncultured;D_6__iron-reducing enrichment clone Cl-A7
	0.000168419	14	0	0	0	0	0	0	0	0	0	0	0	0	0	0	5.8751e-05	5	2.35004e-05	2	5.09175e-05	4	0	0	1.56669e-05	1	1.56669e-05	1	D_0__Bacteria;D_1__Dependentiae;D_2__Babeliae;D_3__Babeliales;D_4__metagenome;D_5__metagenome;D_6__metagenome
	0.000403423	34	0	0	0	0	0	0	0	0	0	0	0	0	0	0	6.65844e-05	6	3.52506e-05	3	2.74171e-05	2	0	0	0	0	7.83346e-06	1	D_0__Bacteria;D_1__Bacteroidetes;D_2__Bacteroidia;D_3__Bacteroidales;D_4__Rikenellaceae;D_5__Alistipes;__
	0.00022717	19	0	0	0	0	0	0	0	0	0	0	0	0	0	0	0.000101835	9	5.09175e-05	4	2.35004e-05	2	0	0	0	0	7.83346e-06	1	D_0__Bacteria;D_1__Planctomycetes;D_2__Planctomycetacia;D_3__Pirellulales;D_4__Pirellulaceae;D_5__Rhodopirellula;D_6__uncultured bacterium
	0	0	0	0	0	0	0	0	0	0	0	0	0	0	0	0	0	0	0	0	1.17502e-05	1	0	0	0	0	7.83346e-06	1	D_0__Bacteria;D_1__Firmicutes;D_2__Negativicutes;D_3__Selenomonadales;D_4__Veillonellaceae;D_5__Anaerospora;D_6__uncultured bacterium
	0.000509175	43	0	0	0	0	0	0	0	0	0	0	0	0	0	0	0.000137086	12	0.000109668	9	1.17502e-05	1	0	0	1.95837e-05	2	1.17502e-05	1	D_0__Bacteria;D_1__Proteobacteria;D_2__Alphaproteobacteria;D_3__Micavibrionales;D_4__uncultured;D_5__uncultured bacterium PHOS-HE47;D_6__uncultured bacterium PHOS-HE47
	0.000266338	23	0	0	0	0	0	0	0	0	0	0	0	0	0	0	0.000105752	9	0	0	0	0	0	0	0	0	1.17502e-05	1	D_0__Archaea;__;__;__;__;__;__
	0	0	0	0	0	0	0	0	0	0	0	0	0	0	0	0	0	0	0	0	0	0	0	0	0	0	7.83346e-06	1	D_0__Bacteria;D_1__Bacteroidetes;D_2__Bacteroidia;D_3__Bacteroidales;D_4__Paludibacteraceae;D_5__H1;D_6__uncultured bacterium
	0	0	0	0	0	0	0	0	0	0	0	0	0	0	0	0	0	0	0	0	0	0	0	0	0	0	1.56669e-05	1	D_0__Bacteria;D_1__Bacteroidetes;D_2__Bacteroidia;D_3__Chitinophagales;D_4__Chitinophagaceae;D_5__Vibrionimonas;D_6__uncultured bacterium
	0.000466091	40	0	0	0	0	0	0	0	0	0	0	0	0	0	0	0.000129252	11	0	0	0	0	0	0	0	0	7.83346e-06	1	D_0__Bacteria;D_1__Bacteroidetes;D_2__Bacteroidia;D_3__Sphingobacteriales;D_4__ST-12K33;__;__
	0	0	0	0	0	0	0	0	0	0	0	0	0	0	0	0	0	0	0	0	0	0	0	0	0	0	7.83346e-06	1	D_0__Bacteria;D_1__Firmicutes;D_2__Bacilli;D_3__Lactobacillales;D_4__Leuconostocaceae;D_5__Leuconostoc;__
	1.95837e-05	2	0	0	0	0	0	0	0	0	0	0	0	0	0	0	0	0	0	0	0	0	0	0	0	0	7.83346e-06	1	D_0__Bacteria;D_1__Firmicutes;D_2__Clostridia;D_3__Clostridiales;D_4__Ruminococcaceae;D_5__Anaerofilum;D_6__uncultured Anaerofilum sp.
	0	0	0	0	0	0	0	0	0	0	0	0	0	0	0	0	0	0	0	0	0	0	0	0	0	0	7.83346e-06	1	D_0__Bacteria;D_1__Firmicutes;D_2__Clostridia;D_3__Clostridiales;D_4__Ruminococcaceae;D_5__Ruminococcaceae UCG-013;__
	3.52506e-05	3	0	0	0	0	0	0	0	0	0	0	0	0	0	0	0.000137086	12	5.09175e-05	4	0	0	0	0	0	0	1.56669e-05	1	D_0__Bacteria;D_1__Planctomycetes;D_2__Planctomycetacia;D_3__Gemmatales;D_4__Gemmataceae;D_5__Gemmata;D_6__metagenome
	0	0	0	0	0	0	0	0	0	0	0	0	0	0	0	0	0	0	0	0	0	0	0	0	0	0	7.83346e-06	1	D_0__Bacteria;D_1__Planctomycetes;D_2__Planctomycetacia;D_3__Pirellulales;D_4__Pirellulaceae;D_5__Rhodopirellula;D_6__planctomycete DDSW3008
	0	0	0	0	0	0	0	0	0	0	0	0	0	0	7.83346e-06	1	0	0	0	0	0	0	0	0	0	0	1.56669e-05	1	D_0__Bacteria;D_1__Firmicutes;D_2__Clostridia;D_3__Clostridiales;D_4__Ruminococcaceae;D_5__Ruminiclostridium;D_6__Clostridium merdae
	0.00880873	750	0.000513092	44	1.95837e-05	2	0	0	0	0	0	0	0	0	0	0	0.0114956	978	0.00336839	287	0.00112018	95	0.00104185	89	0.000763762	65	0	0	D_0__Bacteria;D_1__Firmicutes;D_2__Erysipelotrichia;D_3__Erysipelotrichales;D_4__Erysipelotrichaceae;D_5__Erysipelotrichaceae UCG-004;D_6__uncultured bacterium
	0.0124435	1059	0.000101835	9	3.52506e-05	3	0	0	0	0	0	0	0	0	0	0	0.00396373	337	0.00153144	130	0.000661927	56	0.00062276	53	0.000278088	24	0	0	D_0__Bacteria;D_1__Firmicutes;D_2__Clostridia;D_3__Clostridiales;D_4__Lachnospiraceae;D_5__Acetitomaculum;__
	0.0459041	3907	0.000278088	24	0	0	0	0	0	0	0	0	0	0	0	0	0.0171474	1459	0.00195837	167	0.00022717	19	0.000532675	45	0.000352506	30	0	0	D_0__Bacteria;D_1__Epsilonbacteraeota;D_2__Campylobacteria;D_3__Campylobacterales;D_4__Arcobacteraceae;D_5__Arcobacter;__
	0.00233045	198	0	0	4.3084e-05	4	0	0	0	0	0	0	0	0	0	0	0.000943932	80	0.000983099	84	0.000575759	49	0.00040734	35	0.000172336	15	0	0	D_0__Bacteria;D_1__Proteobacteria;D_2__Alphaproteobacteria;D_3__Rhizobiales;D_4__Rhizobiaceae;D_5__Allorhizobium-Neorhizobium-Pararhizobium-Rhizobium;__
	0.00838572	714	0.000238921	20	3.91673e-05	3	0	0	0	0	0	0	0	0	0	0	0.00350939	299	0.00108493	92	0.000238921	20	0.00039559	34	0.000250671	21	0	0	D_0__Bacteria;D_1__Bacteroidetes;D_2__Bacteroidia;D_3__Bacteroidales;D_4__Muribaculaceae;D_5__uncultured bacterium;D_6__uncultured bacterium
	0.00111235	95	0	0	0	0	0	0	0	0	0	0	0	0	0	0	0.000513092	44	0.000368173	31	0.000340756	29	0.000360339	31	0.000113585	10	0	0	D_0__Bacteria;D_1__Actinobacteria;D_2__Actinobacteria;D_3__Propionibacteriales;D_4__Propionibacteriaceae;D_5__Propioniciclava;D_6__uncultured bacterium
	0.00186828	159	2.35004e-05	2	0	0	0	0	0	0	0	0	0	0	0	0	0.000728512	62	0.000822513	70	0.000509175	43	0.000329005	28	0.000235004	20	0	0	D_0__Bacteria;D_1__Planctomycetes;D_2__Planctomycetacia;D_3__Planctomycetales;D_4__Rubinisphaeraceae;D_5__uncultured;D_6__metagenome
	0.00157061	134	0	0	0	0	0	0	0	0	0	0	0	0	0	0	0.000148836	13	0.000446507	38	0.000223254	19	0.000305505	26	9.79183e-05	8	0	0	D_0__Bacteria;D_1__Firmicutes;D_2__Clostridia;D_3__Clostridiales;D_4__Eubacteriaceae;D_5__Acetobacterium;__
	6.65844e-05	6	0.00129252	110	0.00124552	106	0.00235787	201	0.0032078	273	0.00515442	439	0.0122124	1039	0.0174804	1488	0.000250671	21	0.000297672	25	0.000219337	19	0.000270254	23	5.48342e-05	5	0	0	D_0__Bacteria;D_1__Firmicutes;D_2__Bacilli;D_3__Lactobacillales;D_4__Lactobacillaceae;D_5__Lactobacillus;D_6__Lactobacillus harbinensis
	0.00202495	172	7.44179e-05	6	0	0	0	0	0	0	0	0	0	0	0	0	0.000893015	76	0.000677594	58	0.000238921	20	0.000242837	21	0.000148836	13	0	0	D_0__Bacteria;D_1__Actinobacteria;D_2__Actinobacteria;D_3__Propionibacteriales;D_4__Propionibacteriaceae;D_5__Tessaracoccus;__
	0.00994066	846	0.000188003	16	0	0	0	0	0	0	0	0	0	0	0	0	0.00385015	328	0.00197795	168	0.000442591	38	0.000238921	20	0.000121419	10	0	0	D_0__Bacteria;D_1__Bacteroidetes;D_2__Bacteroidia;D_3__Chitinophagales;D_4__Saprospiraceae;D_5__uncultured;D_6__uncultured Saprospiraceae bacterium
	0.0030433	259	0.000129252	11	2.74171e-05	2	0	0	0	0	0	0	0	0	0	0	0.000990933	84	0.000752012	64	0.00038384	33	0.000235004	20	0.000141002	12	0	0	D_0__Bacteria;D_1__Bacteroidetes;D_2__Bacteroidia;D_3__Chitinophagales;D_4__Saprospiraceae;D_5__OLB8;D_6__metagenome
	0.00440632	375	0.000156669	13	0	0	0	0	0	0	0	0	0	0	0	0	0.00161369	137	0.000842097	72	0.000246754	21	0.000211503	18	8.61681e-05	7	0	0	D_0__Bacteria;D_1__Chloroflexi;D_2__Anaerolineae;D_3__Caldilineales;D_4__Caldilineaceae;D_5__uncultured;D_6__uncultured bacterium
	0.00393631	335	0.000101835	9	0	0	0.0019427	165	0.00185653	158	0.00260071	221	0.00115152	98	0.00202887	173	0.000799013	68	0.000477841	41	0.000274171	23	0.000195837	17	0.000101835	9	0	0	D_0__Bacteria;D_1__Firmicutes;D_2__Clostridia;D_3__Clostridiales;D_4__Lachnospiraceae;__;__
	0.000943932	80	2.35004e-05	2	0	0	0	0	0	0	0	0	0	0	0	0	0.000411257	35	0.000317255	27	0.000176253	15	0.000188003	16	4.3084e-05	4	0	0	D_0__Bacteria;D_1__Actinobacteria;D_2__Acidimicrobiia;D_3__Microtrichales;D_4__uncultured;__;__
	0.00502125	427	6.26677e-05	5	0	0	0	0	0	0	0	0	0	0	0	0	0.000426924	36	0.000509175	43	0.000250671	21	0.000176253	15	3.91673e-05	3	0	0	D_0__Bacteria;D_1__Firmicutes;D_2__Clostridia;D_3__Clostridiales;D_4__Ruminococcaceae;D_5__Ruminococcaceae NK4A214 group;D_6__uncultured bacterium
	0.0012886	110	4.3084e-05	4	0	0	0	0	0	0	0	0	0	0	0	0	0.000528759	45	0.000242837	21	0	0	0.000176253	15	9.40015e-05	8	0	0	D_0__Bacteria;D_1__Bacteroidetes;D_2__Bacteroidia;D_3__Bacteroidales;D_4__Bacteroidaceae;D_5__Bacteroides;D_6__Bacteroides uniformis
	0.00415173	353	1.95837e-05	2	1.56669e-05	1	0	0	0	0	0	0	0	0	0	0	0.000889098	76	0.000391673	33	0.000235004	20	0.000176253	15	0.000113585	10	0	0	D_0__Bacteria;D_1__Firmicutes;D_2__Clostridia;D_3__Clostridiales;D_4__Clostridiaceae 1;D_5__Clostridium sensu stricto 13;__
	0.00082643	70	0	0	0	0	0	0	0	0	0	0	0	0	0	0	0.000567926	48	0.000211503	18	0	0	0.000164503	14	0.000105752	9	0	0	D_0__Bacteria;D_1__Firmicutes;D_2__Erysipelotrichia;D_3__Erysipelotrichales;D_4__Erysipelotrichaceae;D_5__Turicibacter;D_6__uncultured organism
	0.00253021	215	1.95837e-05	2	3.52506e-05	3	0	0	0	0	0	0	0	0	0	0	0.0010066	86	0.000450424	38	0.000403423	34	0.000156669	13	0.000156669	13	0	0	D_0__Bacteria;D_1__Proteobacteria;D_2__Alphaproteobacteria;D_3__Sphingomonadales;D_4__Sphingomonadaceae;D_5__Novosphingobium;__
	0.00143744	122	3.52506e-05	3	0	0	0	0	0	0	0	0	0	0	0	0	0.000450424	38	0.000517008	44	0.000250671	21	0.000137086	12	9.40015e-05	8	0	0	D_0__Bacteria;D_1__Proteobacteria;D_2__Alphaproteobacteria;D_3__Rhizobiales;D_4__Rhizobiales Incertae Sedis;D_5__uncultured;D_6__metagenome
	0.00210328	179	2.74171e-05	2	0	0	0	0	0	0	0	0	0	0	0	0	0.00041909	36	0.000325089	28	0.000121419	10	0.000137086	12	3.13338e-05	3	0	0	D_0__Bacteria;D_1__Firmicutes;D_2__Clostridia;D_3__Clostridiales;D_4__Christensenellaceae;D_5__Christensenellaceae R-7 group;D_6__uncultured Clostridiales bacterium
	5.48342e-05	5	0.0133012	1132	0.00676811	576	0.00184478	157	0.000125335	11	9.79183e-05	8	1.56669e-05	1	1.17502e-05	1	0.000282005	24	1.56669e-05	1	5.48342e-05	5	0.000125335	11	3.52506e-05	3	0	0	D_0__Bacteria;D_1__Actinobacteria;D_2__Actinobacteria;D_3__Bifidobacteriales;D_4__Bifidobacteriaceae;D_5__Bifidobacterium;D_6__Bifidobacterium subtile
	0.000348589	30	1.17502e-05	1	0	0	0	0	0	0	0	0	0	0	0	0	0.000544426	46	0.000289838	25	0.000172336	15	0.000129252	11	9.00848e-05	8	0	0	D_0__Bacteria;D_1__Planctomycetes;D_2__Phycisphaerae;D_3__Phycisphaerales;D_4__Phycisphaeraceae;D_5__SM1A02;D_6__uncultured bacterium
	0.00472749	402	1.56669e-05	1	0	0	0	0	0	0	0	0	0	0	0	0	0.000975266	83	0.000176253	15	9.40015e-05	8	0.000125335	11	4.70008e-05	4	0	0	D_0__Bacteria;D_1__Bacteroidetes;D_2__Bacteroidia;D_3__Bacteroidales;D_4__p-2534-18B5 gut group;D_5__uncultured bacterium;D_6__uncultured bacterium
	0.00161369	137	0	0	0	0	0	0	0	0	0	0	0	0	0	0	0.00019192	16	0.000207587	18	7.83346e-05	7	0.000133169	11	6.65844e-05	6	0	0	D_0__Bacteria;D_1__Actinobacteria;D_2__Actinobacteria;D_3__Actinomycetales;D_4__Actinomycetaceae;D_5__uncultured;D_6__uncultured bacterium
	0.000556176	47	4.3084e-05	4	0	0	0	0	0	0	0	0	0	0	0	0	0.000242837	21	6.65844e-05	6	0.000101835	9	0.000121419	10	0	0	0	0	D_0__Bacteria;D_1__Bacteroidetes;D_2__Bacteroidia;D_3__Bacteroidales;D_4__Rikenellaceae;D_5__uncultured;D_6__uncultured anaerobic bacterium
	0.000728512	62	3.13338e-05	3	0	0	0	0	0	0	0	0	0	0	0	0	0.000262421	22	0.000258504	22	0.000121419	10	0.000113585	10	5.48342e-05	5	0	0	D_0__Bacteria;D_1__Proteobacteria;D_2__Alphaproteobacteria;D_3__Rhodobacterales;D_4__Rhodobacteraceae;D_5__Amaricoccus;D_6__metagenome
	0.00477841	407	0.000168419	14	4.70008e-05	4	0	0	0	0	0	0	0	0	0	0	0.00083818	71	0.00038384	33	4.70008e-05	4	0.000101835	9	7.05011e-05	6	0	0	D_0__Bacteria;D_1__Bacteroidetes;D_2__Bacteroidia;D_3__Bacteroidales;D_4__Rikenellaceae;D_5__Rikenellaceae RC9 gut group;D_6__uncultured bacterium
	0.00244012	208	1.95837e-05	2	7.83346e-06	1	0	0	0	0	0	0	0	0	0	0	0.00038384	33	0.000262421	22	0.000109668	9	0.000101835	9	1.56669e-05	1	0	0	D_0__Bacteria;D_1__Firmicutes;D_2__Erysipelotrichia;D_3__Erysipelotrichales;D_4__Erysipelotrichaceae;D_5__[Anaerorhabdus] furcosa group;D_6__uncultured bacterium
	0.000689345	59	0	0	0	0	0	0	0	0	0	0	0	0	0	0	0.00019192	16	9.40015e-05	8	0.000133169	11	0.000109668	9	2.74171e-05	2	0	0	D_0__Bacteria;D_1__Proteobacteria;D_2__Alphaproteobacteria;D_3__Sphingomonadales;D_4__Sphingomonadaceae;D_5__Polymorphobacter;__
	0.000783346	67	0	0	0	0	0	0	0	0	0	0	0	0	0	0	0.000415173	35	0.000156669	13	0.000101835	9	0.000105752	9	7.44179e-05	6	0	0	D_0__Bacteria;D_1__Bacteroidetes;D_2__Bacteroidia;D_3__Bacteroidales;D_4__Rikenellaceae;D_5__Rikenellaceae RC9 gut group;__
	0.00223254	190	0	0	0	0	0	0	0	0	0	0	0	0	0	0	0.000924348	79	0.000344672	29	0	0	0.000105752	9	0	0	0	0	D_0__Bacteria;D_1__Bacteroidetes;D_2__Bacteroidia;D_3__Flavobacteriales;D_4__Weeksellaceae;D_5__Cloacibacterium;D_6__uncultured bacterium
	0.00138652	118	3.52506e-05	3	0	0	0	0	0	0	0	0	0	0	0	0	0.000477841	41	0.00019192	16	0.000144919	12	9.40015e-05	8	8.61681e-05	7	0	0	D_0__Bacteria;D_1__Firmicutes;D_2__Clostridia;D_3__Clostridiales;D_4__Ruminococcaceae;D_5__Ruminiclostridium 5;D_6__uncultured bacterium
	2.35004e-05	2	0	0	0	0	0	0	0	0	0	0	0	0	0	0	0.000211503	18	0.000184086	16	0.000172336	15	9.00848e-05	8	0.000109668	9	0	0	D_0__Bacteria;D_1__Firmicutes;D_2__Bacilli;D_3__Lactobacillales;D_4__Lactobacillaceae;D_5__Lactobacillus;D_6__Lactobacillus malefermentans DSM 5705 = KCTC 3548
	0	0	0	0	0	0	0	0	0	0	0	0	0	0	0	0	4.70008e-05	4	7.83346e-05	7	8.22513e-05	7	9.00848e-05	8	8.22513e-05	7	0	0	D_0__Bacteria;D_1__Firmicutes;D_2__Bacilli;D_3__Lactobacillales;D_4__Lactobacillaceae;D_5__Lactobacillus;D_6__uncultured compost bacterium
	0.00273779	233	0	0	0	0	0	0	0	0	0	0	0	0	0	0	0.000603176	51	0.000223254	19	0	0	9.00848e-05	8	5.48342e-05	5	0	0	D_0__Bacteria;D_1__Firmicutes;D_2__Clostridia;D_3__Clostridiales;D_4__Lachnospiraceae;D_5__Butyrivibrio 2;__
	0.00536984	457	2.74171e-05	2	0	0	0	0	0	0	0	0	0	0	0	0	0.000685428	58	0.000223254	19	0.000144919	12	8.22513e-05	7	3.13338e-05	3	0	0	D_0__Bacteria;D_1__Firmicutes;D_2__Clostridia;D_3__Clostridiales;D_4__Family XIII;D_5__[Eubacterium] nodatum group;D_6__uncultured bacterium
	0.000693261	59	0	0	1.17502e-05	1	0	0	0	0	0	0	0	0	0	0	0.000379923	32	0.000321172	27	0.000242837	21	7.83346e-05	7	6.26677e-05	5	0	0	D_0__Bacteria;D_1__Planctomycetes;D_2__Planctomycetacia;D_3__Pirellulales;D_4__Pirellulaceae;D_5__Pirellula;D_6__metagenome
	0.000364256	31	0	0	0	0	0	0	0	0	0	0	0	0	0	0	0.000168419	14	7.44179e-05	6	3.52506e-05	3	7.83346e-05	7	4.3084e-05	4	0	0	D_0__Bacteria;D_1__Proteobacteria;D_2__Alphaproteobacteria;D_3__Caulobacterales;D_4__Caulobacteraceae;__;__
	9.00848e-05	8	0.000117502	10	0	0	0.000148836	13	0	0	0	0	0	0	0	0	8.22513e-05	7	0	0	0	0	7.05011e-05	6	0	0	0	0	D_0__Bacteria;D_1__Actinobacteria;D_2__Actinobacteria;D_3__Actinomycetales;D_4__Actinomycetaceae;D_5__Actinomyces;__
	0.00120635	103	4.3084e-05	4	1.95837e-05	2	0	0	0	0	0	0	0	0	0	0	0.000485675	41	0.000325089	28	0.000144919	12	7.44179e-05	6	6.26677e-05	5	0	0	D_0__Bacteria;D_1__Proteobacteria;D_2__Alphaproteobacteria;D_3__Sphingomonadales;D_4__Sphingomonadaceae;__;__
	0.00337622	287	2.35004e-05	2	0	0	0	0	0	0	0	0	0	0	0	0	0.000458257	39	0.000207587	18	0.000137086	12	7.05011e-05	6	3.91673e-05	3	0	0	D_0__Bacteria;D_1__Firmicutes;D_2__Clostridia;D_3__Clostridiales;D_4__Lachnospiraceae;D_5__Shuttleworthia;D_6__uncultured bacterium
	0.00122985	105	1.17502e-05	1	1.17502e-05	1	0	0	0	0	0	0	0	0	0	0	0.000391673	33	0.000211503	18	0.000207587	18	6.65844e-05	6	0	0	0	0	D_0__Bacteria;D_1__Chloroflexi;D_2__Chloroflexia;D_3__Thermomicrobiales;D_4__JG30-KF-CM45;D_5__metagenome;D_6__metagenome
	0.000223254	19	7.83346e-06	1	0	0	0	0	0	0	0	0	0	0	0	0	0.000148836	13	0.000121419	10	3.91673e-05	3	7.44179e-05	6	4.3084e-05	4	0	0	D_0__Bacteria;D_1__Proteobacteria;D_2__Alphaproteobacteria;D_3__Rhizobiales;D_4__Pleomorphomonadaceae;D_5__Prosthecomicrobium;D_6__metagenome
	0.00151577	129	0	0	0	0	0	0	0	0	0	0	0	0	0	0	0.000403423	34	0.000231087	20	0.000152752	13	6.65844e-05	6	0	0	0	0	D_0__Bacteria;D_1__Proteobacteria;D_2__Alphaproteobacteria;D_3__Rhodobacterales;D_4__Rhodobacteraceae;D_5__Paracoccus;D_6__metagenome
	0.000881264	75	0	0	0	0	0	0	0	0	0	0	0	0	0	0	0.000152752	13	0.000238921	20	7.83346e-05	7	7.44179e-05	6	4.3084e-05	4	0	0	D_0__Bacteria;D_1__Chloroflexi;D_2__Anaerolineae;D_3__Caldilineales;D_4__Caldilineaceae;D_5__uncultured;D_6__uncultured Caldilinea sp.
	0.00101835	87	0.000125335	11	0	0	0	0	0	0	0	0	0	0	0	0	0.000442591	38	0.000423007	36	0.000168419	14	5.8751e-05	5	0	0	0	0	D_0__Bacteria;D_1__Bacteroidetes;D_2__Bacteroidia;D_3__Chitinophagales;D_4__Saprospiraceae;D_5__uncultured;__
	0.000748095	64	3.13338e-05	3	0	0	0	0	0	0	0	0	0	0	0	0	0.00021542	18	7.05011e-05	6	5.48342e-05	5	5.8751e-05	5	5.09175e-05	4	0	0	D_0__Bacteria;D_1__Epsilonbacteraeota;D_2__Campylobacteria;D_3__Campylobacterales;D_4__Sulfurospirillaceae;D_5__Sulfurospirillum;D_6__uncultured soil bacterium
	0.00372873	317	0	0	0	0	0	0	0	0	0	0	0	0	0	0	0.00119069	101	0.000434757	37	0.000168419	14	6.26677e-05	5	4.70008e-05	4	0	0	D_0__Bacteria;D_1__Bacteroidetes;D_2__Bacteroidia;D_3__Flavobacteriales;D_4__NS9 marine group;D_5__metagenome;D_6__metagenome
	0.00158628	135	0	0	0	0	0	0	0	0	0	0	0	0	0	0	0.000438674	37	0.000184086	16	4.3084e-05	4	6.26677e-05	5	0	0	0	0	D_0__Bacteria;D_1__Bacteroidetes;D_2__Bacteroidia;D_3__Chitinophagales;D_4__Chitinophagaceae;D_5__Ferruginibacter;D_6__uncultured Sphingobacteriia bacterium
	0.00680336	579	0	0	0	0	0	0	0	0	0	0	0	0	0	0	0.000967432	82	0.000160586	14	4.3084e-05	4	5.48342e-05	5	0	0	0	0	D_0__Bacteria;D_1__Firmicutes;D_2__Clostridia;D_3__Clostridiales;D_4__Ruminococcaceae;D_5__Oscillibacter;D_6__uncultured bacterium
	0.00183695	156	0	0	0	0	7.83346e-06	1	0	0	0	0	0	0	0	0	0.000235004	20	0.00020367	17	5.09175e-05	4	5.48342e-05	5	2.35004e-05	2	0	0	D_0__Bacteria;D_1__Firmicutes;D_2__Negativicutes;D_3__Selenomonadales;D_4__Acidaminococcaceae;D_5__uncultured;D_6__uncultured bacterium
	0.000356422	30	0	0	1.17502e-05	1	0	0	0	0	0	0	0	0	0	0	0.000141002	12	0.000152752	13	2.35004e-05	2	5.48342e-05	5	3.13338e-05	3	0	0	D_0__Bacteria;D_1__Proteobacteria;D_2__Alphaproteobacteria;D_3__Rhizobiales;D_4__Hyphomicrobiaceae;D_5__uncultured;D_6__metagenome
	0.000223254	19	0	0	1.56669e-05	1	0	0	0	0	0	0	0	0	0	0	0.000105752	9	1.17502e-05	1	0	0	5.48342e-05	5	0	0	0	0	D_0__Bacteria;D_1__Actinobacteria;D_2__Coriobacteriia;D_3__Coriobacteriales;D_4__Eggerthellaceae;D_5__Gordonibacter;D_6__uncultured bacterium
	0	0	0	0	0	0	0	0	0	0	0	0	0	0	0	0	7.44179e-05	6	0	0	0	0	5.8751e-05	5	0	0	0	0	D_0__Bacteria;D_1__Bacteroidetes;D_2__Bacteroidia;D_3__Sphingobacteriales;D_4__Sphingobacteriaceae;D_5__Sphingobacterium;__
	0.000583593	50	0	0	0	0	0	0	0	0	0	0	0	0	0	0	7.05011e-05	6	0	0	0	0	5.8751e-05	5	0	0	0	0	D_0__Bacteria;D_1__Proteobacteria;D_2__Alphaproteobacteria;D_3__Sphingomonadales;D_4__Sphingomonadaceae;D_5__Sphingorhabdus;D_6__uncultured bacterium
	0.00259679	221	9.40015e-05	8	0	0	0	0	0	0	0	0	0	0	0	0	0.00121027	103	0.000129252	11	7.44179e-05	6	5.09175e-05	4	7.05011e-05	6	0	0	D_0__Bacteria;D_1__Bacteroidetes;D_2__Bacteroidia;D_3__Chitinophagales;D_4__Chitinophagaceae;D_5__Sediminibacterium;__
	0.000391673	33	6.26677e-05	5	1.17502e-05	1	0	0	0	0	0	0	7.83346e-06	1	0	0	0.000117502	10	0.000105752	9	1.95837e-05	2	4.70008e-05	4	0	0	0	0	D_0__Bacteria;D_1__Proteobacteria;D_2__Alphaproteobacteria;D_3__Rhizobiales;D_4__Rhizobiaceae;D_5__Ochrobactrum;__
	0.000818597	70	3.91673e-05	3	7.83346e-06	1	0	0	0	0	0	0	0	0	0	0	9.79183e-05	8	0.000235004	20	0.000144919	12	4.3084e-05	4	0.000129252	11	0	0	D_0__Bacteria;D_1__Bacteroidetes;D_2__Bacteroidia;D_3__Flavobacteriales;D_4__Weeksellaceae;D_5__Chryseobacterium;__
	0.000783346	67	1.95837e-05	2	0	0	0	0	0	0	0	0	0	0	0	0	8.22513e-05	7	0.000172336	15	8.61681e-05	7	4.3084e-05	4	0	0	0	0	D_0__Bacteria;D_1__Proteobacteria;D_2__Alphaproteobacteria;D_3__Rhizobiales;D_4__Rhizobiales Incertae Sedis;D_5__uncultured;__
	0.00200928	171	2.74171e-05	2	0	0	0	0	0	0	0	0	0	0	0	0	0.000513092	44	0.000160586	14	4.70008e-05	4	4.70008e-05	4	0	0	0	0	D_0__Bacteria;D_1__Proteobacteria;D_2__Alphaproteobacteria;D_3__Caulobacterales;D_4__Hyphomonadaceae;D_5__Hirschia;D_6__metagenome
	0.000262421	22	1.17502e-05	1	0	0	0	0	0	0	0	0	0	0	0	0	0.000152752	13	6.26677e-05	5	6.65844e-05	6	5.09175e-05	4	7.83346e-06	1	0	0	D_0__Bacteria;D_1__Chlamydiae;D_2__Chlamydiae;D_3__Chlamydiales;D_4__Criblamydiaceae;D_5__Criblamydia;D_6__Criblamydia sequanensis
	0.000434757	37	7.83346e-06	1	0	0	0	0	0	0	0	0	0	0	0	0	0.000188003	16	8.22513e-05	7	3.13338e-05	3	5.09175e-05	4	1.17502e-05	1	0	0	D_0__Bacteria;D_1__Firmicutes;D_2__Clostridia;D_3__Clostridiales;D_4__Christensenellaceae;D_5__Christensenellaceae R-7 group;D_6__uncultured bacterium
	0.000195837	17	0	0	0	0	0	0	0	0	0	0	0	0	0	0	0.000199753	17	0.000235004	20	0.000133169	11	4.3084e-05	4	3.52506e-05	3	0	0	D_0__Bacteria;D_1__Firmicutes;D_2__Clostridia;D_3__Clostridiales;D_4__Clostridiaceae 1;D_5__Sarcina;__
	0.00101443	86	0	0	0	0	0	0	0	0	0	0	0	0	0	0	0.000376006	32	0.000172336	15	5.48342e-05	5	5.09175e-05	4	1.56669e-05	1	0	0	D_0__Bacteria;D_1__Bacteroidetes;D_2__Bacteroidia;D_3__Flavobacteriales;D_4__Flavobacteriaceae;D_5__uncultured;D_6__uncultured prokaryote
	5.09175e-05	4	0	0	0	0	0	0	0	0	0	0	0	0	0	0	0	0	0	0	3.52506e-05	3	5.09175e-05	4	0	0	0	0	D_0__Bacteria;D_1__Firmicutes;D_2__Negativicutes;D_3__Selenomonadales;D_4__Acidaminococcaceae;D_5__Phascolarctobacterium;__
	0.000501341	43	0	0	0	0	0	0	0	0	0	0	0	0	0	0	0.000168419	14	7.83346e-05	7	0	0	5.09175e-05	4	0	0	0	0	D_0__Bacteria;D_1__Planctomycetes;D_2__Planctomycetacia;D_3__Isosphaerales;D_4__Isosphaeraceae;D_5__Singulisphaera;D_6__uncultured bacterium
	0.0011946	102	3.91673e-05	3	1.56669e-05	1	0	0	0	0	0	0	0	0	0	0	0.000536592	46	0.000325089	28	0.000137086	12	3.91673e-05	3	0.000121419	10	0	0	D_0__Bacteria;D_1__Bacteroidetes;D_2__Bacteroidia;D_3__Bacteroidales;D_4__Bacteroidaceae;D_5__Bacteroides;D_6__Bacteroides vulgatus
	0.00183695	156	3.13338e-05	3	0	0	0	0	0	0	0	0	0	0	0	0	0.000207587	18	0.000188003	16	3.91673e-05	3	3.13338e-05	3	3.13338e-05	3	0	0	D_0__Bacteria;D_1__Patescibacteria;D_2__Saccharimonadia;D_3__Saccharimonadales;__;__;__
	0.000505258	43	1.95837e-05	2	0	0	0	0	0	0	0	0	0	0	0	0	0.000282005	24	0.000148836	13	0.000121419	10	3.13338e-05	3	6.65844e-05	6	0	0	D_0__Bacteria;D_1__Proteobacteria;D_2__Alphaproteobacteria;D_3__Rhodospirillales;D_4__Rhodopirillaceae;D_5__Defluviicoccus;__
	0.000235004	20	1.56669e-05	1	0	0	0	0	0	0	0	0	0	0	0	0	5.09175e-05	4	0.000133169	11	5.8751e-05	5	3.13338e-05	3	2.74171e-05	2	0	0	D_0__Bacteria;D_1__Actinobacteria;D_2__Actinobacteria;D_3__Frankiales;D_4__Nakamurellaceae;D_5__Nakamurella;D_6__Nakamurella multipartita DSM 44233
	0.000712845	61	7.83346e-06	1	0	0	0	0	0	0	0	0	0	0	0	0	0.000231087	20	5.48342e-05	5	3.91673e-05	3	3.13338e-05	3	1.95837e-05	2	0	0	D_0__Bacteria;D_1__Patescibacteria;D_2__Saccharimonadia;D_3__Saccharimonadales;D_4__uncultured bacterium;D_5__uncultured bacterium;D_6__uncultured bacterium
	0.000458257	39	0	0	0	0	0	0	0	0	0	0	0	0	0	0	0.000266338	23	0.000137086	12	8.61681e-05	7	3.13338e-05	3	0	0	0	0	D_0__Bacteria;D_1__Actinobacteria;D_2__Actinobacteria;D_3__Frankiales;D_4__Cryptosporangiaceae;D_5__Fodinicola;__
	0.000199753	17	0	0	7.83346e-06	1	0	0	0	0	0	0	0	0	0	0	6.65844e-05	6	9.00848e-05	8	3.52506e-05	3	3.52506e-05	3	1.17502e-05	1	0	0	D_0__Bacteria;D_1__Planctomycetes;D_2__Planctomycetacia;D_3__Pirellulales;D_4__Pirellulaceae;D_5__Pirellula;D_6__bacterium enrichment culture clone B176(2011)
	0.0012416	106	0	0	0	0	0	0	0	0	0	0	0	0	0	0	0.000285921	24	0.000117502	10	2.74171e-05	2	3.13338e-05	3	4.3084e-05	4	0	0	D_0__Bacteria;D_1__Firmicutes;D_2__Clostridia;D_3__Clostridiales;D_4__Ruminococcaceae;D_5__Ruminococcaceae UCG-014;__
	0.000289838	25	0	0	0	0	0	0	0	0	0	0	0	0	0	0	0.000172336	15	9.00848e-05	8	1.56669e-05	1	3.91673e-05	3	0	0	0	0	D_0__Bacteria;D_1__Bacteroidetes;D_2__Bacteroidia;D_3__Bacteroidales;D_4__Prevotellaceae;D_5__Prevotella 1;__
	0.000379923	32	0	0	0	0	0	0	0	0	0	0	0	0	0	0	0.000195837	17	3.13338e-05	3	0	0	3.52506e-05	3	1.95837e-05	2	0	0	D_0__Bacteria;D_1__Bacteroidetes;D_2__Bacteroidia;D_3__Bacteroidales;D_4__Bacteroidaceae;D_5__Bacteroides;D_6__Bacteroides ovatus
	0.00182128	155	0	0	0	0	0	0	0	0	0	0	0	0	0	0	0.000282005	24	6.26677e-05	5	0	0	3.13338e-05	3	0	0	0	0	D_0__Bacteria;D_1__Bacteroidetes;D_2__Bacteroidia;D_3__Bacteroidales;D_4__Prevotellaceae;D_5__Prevotellaceae UCG-004;D_6__uncultured bacterium
	0.000199753	17	0	0	0	0	0	0	0	0	0	0	0	0	0	0	0	0	0	0	0	0	3.91673e-05	3	0	0	0	0	D_0__Bacteria;D_1__Firmicutes;D_2__Clostridia;D_3__Clostridiales;D_4__Ruminococcaceae;D_5__Ruminococcus 2;__
	0	0	0.000399506	34	0.00601218	512	0.00256154	218	0.00232262	198	0.00164111	140	0.00372481	317	0.00469224	399	0	0	6.26677e-05	5	3.52506e-05	3	2.35004e-05	2	0	0	0	0	D_0__Bacteria;D_1__Firmicutes;D_2__Bacilli;D_3__Lactobacillales;D_4__Lactobacillaceae;D_5__Lactobacillus;D_6__Lactobacillus nagelii DSM 13675
	0.014817	1261	0.000137086	12	0	0	0	0	0	0	0	0	0	0	0	0	0.00274563	234	0.00137869	117	0.000332922	28	2.35004e-05	2	0	0	0	0	D_0__Bacteria;D_1__Firmicutes;D_2__Bacilli;D_3__Lactobacillales;D_4__Carnobacteriaceae;D_5__Trichococcus;__
	0.00130427	111	7.05011e-05	6	0	0	0	0	0	0	0	0	0	0	0	0	0.00104968	89	0.000231087	20	0	0	2.74171e-05	2	0	0	0	0	D_0__Bacteria;D_1__Bacteroidetes;D_2__Bacteroidia;D_3__Bacteroidales;D_4__Paludibacteraceae;__;__
	0.00520142	443	3.13338e-05	3	0	0	0	0	0	0	0	0	0	0	0	0	0.00127294	108	0.000172336	15	0	0	1.95837e-05	2	0	0	0	0	D_0__Bacteria;D_1__Bacteroidetes;D_2__Bacteroidia;D_3__Bacteroidales;D_4__Prevotellaceae;D_5__Prevotellaceae UCG-001;D_6__uncultured bacterium
	0.00144919	123	2.74171e-05	2	0	0	0	0	0	0	0	0	0	0	0	0	0.000614927	52	4.70008e-05	4	1.56669e-05	1	1.95837e-05	2	0	0	0	0	D_0__Bacteria;D_1__Bacteroidetes;D_2__Bacteroidia;D_3__Chitinophagales;D_4__Chitinophagaceae;__;__
	0.000889098	76	1.95837e-05	2	1.17502e-05	1	0	0	0	0	0	0	0	0	0	0	0.000250671	21	6.26677e-05	5	0	0	1.95837e-05	2	0	0	0	0	D_0__Bacteria;D_1__Bacteroidetes;D_2__Bacteroidia;D_3__Bacteroidales;D_4__Tannerellaceae;D_5__Parabacteroides;__
	0.00205628	175	1.17502e-05	1	0	0	0	0	0	0	0	0	0	0	0	0	0.000658011	56	7.83346e-05	7	3.52506e-05	3	1.95837e-05	2	0	0	0	0	D_0__Bacteria;D_1__Firmicutes;D_2__Clostridia;D_3__Clostridiales;D_4__Ruminococcaceae;D_5__Ruminococcaceae UCG-005;__
	0.000184086	16	7.83346e-06	1	0	0	0	0	0	0	0	0	0	0	0	0	9.00848e-05	8	0	0	2.35004e-05	2	2.74171e-05	2	0	0	0	0	D_0__Bacteria;D_1__Bacteroidetes;D_2__Bacteroidia;D_3__Sphingobacteriales;D_4__ST-12K33;D_5__uncultured bacterium;D_6__uncultured bacterium
	0.000285921	24	7.83346e-06	1	7.83346e-06	1	0	0	0	0	0	0	0	0	0	0	0.000141002	12	0.000117502	10	1.56669e-05	1	2.35004e-05	2	3.52506e-05	3	0	0	D_0__Bacteria;D_1__Bacteroidetes;D_2__Bacteroidia;D_3__Bacteroidales;D_4__Rikenellaceae;D_5__Alistipes;D_6__uncultured Alistipes sp.
	1.95837e-05	2	0	0	0	0	0	0	0	0	0	0	0	0	0	0	0.000144919	12	0.000332922	28	0.000109668	9	2.74171e-05	2	3.13338e-05	3	0	0	D_0__Bacteria;D_1__Firmicutes;D_2__Bacilli;D_3__Bacillales;D_4__Planococcaceae;D_5__Rummeliibacillus;D_6__uncultured bacterium
	0.000305505	26	0	0	0	0	0	0	0	0	0	0	0	0	0	0	9.40015e-05	8	0	0	4.3084e-05	4	2.74171e-05	2	1.17502e-05	1	0	0	D_0__Bacteria;D_1__Chlamydiae;D_2__Chlamydiae;D_3__Chlamydiales;D_4__Parachlamydiaceae;D_5__Candidatus Protochlamydia;__
	0.000423007	36	0	0	0	0	0	0	0	0	0	0	0	0	0	0	0.00020367	17	0.000207587	18	4.70008e-05	4	2.35004e-05	2	1.95837e-05	2	0	0	D_0__Bacteria;D_1__Proteobacteria;D_2__Alphaproteobacteria;D_3__Rhizobiales;D_4__Xanthobacteraceae;D_5__uncultured;__
	0.00020367	17	0	0	0	0	0	0	0	0	0	0	0	0	0	0	6.65844e-05	6	8.61681e-05	7	3.13338e-05	3	2.35004e-05	2	0	0	0	0	D_0__Bacteria;D_1__Proteobacteria;D_2__Alphaproteobacteria;D_3__Azospirillales;D_4__Inquilinaceae;D_5__Inquilinus;__
	0.000677594	58	0	0	0	0	0	0	0	0	0	0	0	0	0	0	0.000160586	14	0	0	3.91673e-05	3	2.74171e-05	2	0	0	0	0	D_0__Bacteria;D_1__Proteobacteria;D_2__Alphaproteobacteria;D_3__Caulobacterales;D_4__Hyphomonadaceae;D_5__Hyphomonas;__
	0.000297672	25	0	0	0	0	0	0	0	0	0	0	0	0	0	0	0.000117502	10	7.44179e-05	6	3.52506e-05	3	2.35004e-05	2	0	0	0	0	D_0__Bacteria;D_1__Proteobacteria;D_2__Alphaproteobacteria;D_3__Caulobacterales;D_4__Hyphomonadaceae;D_5__SWB02;D_6__uncultured bacterium
	0.000168419	14	0	0	0	0	0	0	0	0	0	0	0	0	0	0	5.09175e-05	4	0	0	1.95837e-05	2	2.35004e-05	2	0	0	0	0	D_0__Bacteria;D_1__Firmicutes;D_2__Clostridia;D_3__Clostridiales;D_4__Ruminococcaceae;D_5__Ruminococcaceae UCG-002;__
	0.000368173	31	0	0	0	0	0	0	0	0	0	0	0	0	0	0	0.000133169	11	7.83346e-05	7	1.17502e-05	1	2.35004e-05	2	0	0	0	0	D_0__Bacteria;D_1__Hydrogenedentes;D_2__Hydrogenedentia;D_3__Hydrogenedentiales;D_4__Hydrogenedensaceae;D_5__metagenome;D_6__metagenome
	0.000160586	14	0	0	0	0	0	0	0	0	0	0	0	0	0	0	0	0	6.26677e-05	5	1.17502e-05	1	2.35004e-05	2	0	0	0	0	D_0__Bacteria;D_1__Planctomycetes;D_2__Planctomycetacia;D_3__Pirellulales;D_4__Pirellulaceae;D_5__Pirellula;D_6__uncultured bacterium PHOS-HE25
	0.000501341	43	0	0	0	0	0	0	0	0	0	0	0	0	0	0	0.000101835	9	3.13338e-05	3	0	0	1.95837e-05	2	0	0	0	0	D_0__Bacteria;D_1__Acidobacteria;D_2__Subgroup 17;D_3__metagenome;D_4__metagenome;D_5__metagenome;D_6__metagenome
	0	0	0	0	0	0	0	0	0	0	0	0	0	0	0	0	0	0	0	0	0	0	1.95837e-05	2	0	0	0	0	D_0__Bacteria;D_1__Actinobacteria;D_2__Coriobacteriia;D_3__Coriobacteriales;D_4__Eggerthellaceae;D_5__Gordonibacter;__
	8.22513e-05	7	0	0	0	0	0	0	0	0	0	0	0	0	0	0	0	0	1.56669e-05	1	0	0	2.35004e-05	2	0	0	0	0	D_0__Bacteria;D_1__Actinobacteria;D_2__Thermoleophilia;D_3__Gaiellales;D_4__uncultured;D_5__metagenome;D_6__metagenome
	0.000235004	20	0	0	7.83346e-06	1	0	0	0	0	0	0	0	0	0	0	9.40015e-05	8	2.35004e-05	2	0	0	2.74171e-05	2	0	0	0	0	D_0__Bacteria;D_1__Firmicutes;D_2__Erysipelotrichia;D_3__Erysipelotrichales;D_4__Erysipelotrichaceae;D_5__Erysipelotrichaceae UCG-004;__
	0.00125727	107	0	0	0	0	0	0	0	0	0	0	0	0	0	0	0.000223254	19	7.05011e-05	6	0	0	1.95837e-05	2	0	0	0	0	D_0__Bacteria;D_1__Firmicutes;D_2__Erysipelotrichia;D_3__Erysipelotrichales;D_4__Erysipelotrichaceae;__;__
	0.000156669	13	0	0	0	0	0	0	0	0	0	0	0	0	0	0	7.83346e-05	7	2.74171e-05	2	0	0	1.95837e-05	2	0	0	0	0	D_0__Bacteria;D_1__Planctomycetes;D_2__Planctomycetacia;D_3__Pirellulales;D_4__Pirellulaceae;D_5__Pir4 lineage;D_6__Symbiodinium sp. A1
	0	0	0	0	0	0	0	0	0	0	0	0	0	0	0	0	1.95837e-05	2	0	0	0	0	2.35004e-05	2	0	0	0	0	D_0__Bacteria;D_1__Planctomycetes;D_2__Planctomycetacia;D_3__Pirellulales;D_4__Pirellulaceae;D_5__Pirellula;__
	2.74171e-05	2	0	0	0	0	0	0	0	0	0	0	0	0	0	0	0	0	0	0	0	0	2.74171e-05	2	0	0	0	0	D_0__Bacteria;D_1__Proteobacteria;D_2__Alphaproteobacteria;D_3__Rhizobiales;D_4__Beijerinckiaceae;__;__
	0.000340756	29	0	0	0	0	0	0	0	0	0	0	0	0	0	0	5.48342e-05	5	7.44179e-05	6	0	0	2.35004e-05	2	0	0	0	0	D_0__Bacteria;D_1__Proteobacteria;D_2__Alphaproteobacteria;D_3__Rhizobiales;D_4__Hyphomicrobiaceae;D_5__Pedomicrobium;D_6__metagenome
	5.48342e-05	5	0	0	0	0	0	0	0	0	0	0	0	0	0	0	0	0	0	0	0	0	1.95837e-05	2	0	0	0	0	D_0__Bacteria;D_1__Proteobacteria;D_2__Alphaproteobacteria;D_3__Rhizobiales;D_4__Rhizobiaceae;D_5__uncultured;D_6__metagenome
	0	0	0	0	0	0	0	0	0	0	0	0	0	0	0	0	0	0	0	0	0	0	1.95837e-05	2	0	0	0	0	D_0__Bacteria;D_1__Proteobacteria;D_2__Alphaproteobacteria;D_3__Rickettsiales;D_4__Rickettsiaceae;D_5__Rickettsia;D_6__uncultured bacterium
	0	0	0.00609835	519	0.0359869	3063	0.0105086	894	0.00388931	331	0.000779429	66	0.00135519	115	0.000423007	36	0	0	1.17502e-05	1	0	0	1.17502e-05	1	0	0	0	0	D_0__Bacteria;D_1__Firmicutes;D_2__Bacilli;D_3__Lactobacillales;D_4__Leuconostocaceae;D_5__Leuconostoc;D_6__Leuconostoc mesenteroides
	0.000720678	61	1.56669e-05	1	1.17502e-05	1	0	0	0	0	0	0	0	0	0	0	0.000156669	13	0.000188003	16	8.22513e-05	7	7.83346e-06	1	1.56669e-05	1	0	0	D_0__Bacteria;D_1__Patescibacteria;D_2__Saccharimonadia;D_3__Saccharimonadales;D_4__Saccharimonadaceae;D_5__uncultured bacterium;D_6__uncultured bacterium
	0	0	1.56669e-05	1	1.56669e-05	1	0	0	0	0	0	0	0	0	0	0	0	0	0	0	0	0	7.83346e-06	1	0	0	0	0	D_0__Bacteria;D_1__Planctomycetes;D_2__Planctomycetacia;D_3__Planctomycetales;D_4__uncultured;__;__
	0.000697178	59	0	0	0	0	0	0	0	0	0	0	0	0	0	0	0.000133169	11	9.40015e-05	8	5.48342e-05	5	1.56669e-05	1	0	0	0	0	D_0__Bacteria;D_1__Firmicutes;D_2__Clostridia;D_3__Clostridiales;D_4__Lachnospiraceae;D_5__[Ruminococcus] gauvreauii group;D_6__uncultured rumen bacterium
	0.00122202	104	0	0	0	0	0	0	0	0	0	0	0	0	0	0	0.000219337	19	0.000105752	9	6.26677e-05	5	1.56669e-05	1	1.95837e-05	2	0	0	D_0__Bacteria;D_1__Firmicutes;D_2__Clostridia;D_3__Clostridiales;D_4__Ruminococcaceae;D_5__Ruminococcus 2;D_6__uncultured bacterium
	0.000297672	25	0	0	0	0	0	0	0	0	0	0	0	0	0	0	6.26677e-05	5	2.35004e-05	2	5.48342e-05	5	7.83346e-06	1	1.95837e-05	2	0	0	D_0__Bacteria;D_1__Proteobacteria;D_2__Alphaproteobacteria;D_3__Rhizobiales;__;__;__
	0.00111235	95	0	0	0	0	0	0	0	0	0	0	0	0	0	0	0.000254587	22	0.000109668	9	4.3084e-05	4	1.17502e-05	1	7.83346e-06	1	0	0	D_0__Bacteria;D_1__Bacteroidetes;D_2__Bacteroidia;D_3__Chitinophagales;D_4__Saprospiraceae;D_5__uncultured;D_6__metagenome
	0.00147269	125	0	0	0	0	0	0	0	0	0	0	0	0	0	0	0.000172336	15	1.17502e-05	1	3.52506e-05	3	7.83346e-06	1	7.83346e-06	1	0	0	D_0__Bacteria;D_1__Firmicutes;D_2__Clostridia;D_3__Clostridiales;D_4__Ruminococcaceae;D_5__[Eubacterium] coprostanoligenes group;D_6__uncultured bacterium
	0.000987016	84	0	0	0	0	0	0	0	0	0	0	0	0	0	0	0.000176253	15	0.000113585	10	3.13338e-05	3	1.56669e-05	1	0	0	0	0	D_0__Bacteria;D_1__Patescibacteria;D_2__Saccharimonadia;D_3__Saccharimonadales;D_4__metagenome;D_5__metagenome;D_6__metagenome
	0.000325089	28	0	0	0	0	0	0	0	0	0	0	0	0	0	0	0.000242837	21	8.22513e-05	7	2.35004e-05	2	1.56669e-05	1	1.17502e-05	1	0	0	D_0__Bacteria;D_1__Bacteroidetes;D_2__Bacteroidia;D_3__Bacteroidales;D_4__Rikenellaceae;D_5__DMER64;__
	0.000356422	30	0	0	0	0	0	0	0	0	0	0	0	0	0	0	9.79183e-05	8	8.22513e-05	7	1.95837e-05	2	7.83346e-06	1	0	0	0	0	D_0__Bacteria;D_1__Dependentiae;D_2__Babeliae;D_3__Babeliales;D_4__Vermiphilaceae;D_5__uncultured bacterium;D_6__uncultured bacterium
	0.000630594	54	0	0	0	0	0	0	0	0	0	0	0	0	0	0	9.79183e-05	8	0	0	2.74171e-05	2	1.56669e-05	1	0	0	0	0	D_0__Bacteria;D_1__Firmicutes;D_2__Negativicutes;D_3__Selenomonadales;D_4__Veillonellaceae;D_5__uncultured bacterium;D_6__uncultured bacterium
	0.00018017	15	0	0	0	0	0	0	0	0	0	0	0	0	0	0	4.3084e-05	4	4.3084e-05	4	1.56669e-05	1	1.56669e-05	1	1.17502e-05	1	0	0	D_0__Bacteria;D_1__Dependentiae;D_2__Babeliae;D_3__Babeliales;D_4__Vermiphilaceae;D_5__uncultured Candidatus Dependentiae bacterium;D_6__uncultured Candidatus Dependentiae bacterium
	0.000278088	24	0	0	0	0	0	0	0	0	0	0	0	0	0	0	2.35004e-05	2	2.74171e-05	2	1.56669e-05	1	1.56669e-05	1	1.17502e-05	1	0	0	D_0__Bacteria;D_1__Dependentiae;D_2__Babeliae;D_3__Babeliales;__;__;__
	0.000446507	38	0	0	0	0	0	0	0	0	0	0	0	0	0	0	0.000113585	10	4.3084e-05	4	7.83346e-06	1	1.17502e-05	1	0	0	0	0	D_0__Bacteria;D_1__Proteobacteria;D_2__Alphaproteobacteria;D_3__Rhizobiales;D_4__A0839;__;__
	1.95837e-05	2	0	0	0	0	0	0	0	0	0	0	0	0	0	0	0	0	0	0	0	0	1.17502e-05	1	0	0	0	0	D_0__Archaea;D_1__Euryarchaeota;D_2__Methanomicrobia;D_3__Methanosarcinales;D_4__Methanosaetaceae;D_5__Methanosaeta;D_6__uncultured archaeon
	0	0	0	0	0	0	0	0	0	0	0	0	0	0	0	0	0	0	0	0	0	0	1.17502e-05	1	0	0	0	0	D_0__Bacteria;D_1__Acidobacteria;D_2__Blastocatellia (Subgroup 4);D_3__Blastocatellales;D_4__Blastocatellaceae;D_5__uncultured;D_6__metagenome
	0	0	0	0	0	0	0	0	0	0	0	0	0	0	0	0	0	0	0	0	0	0	1.17502e-05	1	0	0	0	0	D_0__Bacteria;D_1__Actinobacteria;D_2__Acidimicrobiia;D_3__IMCC26256;__;__;__
	0.000250671	21	0	0	0	0	0	0	0	0	0	0	0	0	0	0	7.83346e-06	1	1.95837e-05	2	0	0	1.56669e-05	1	0	0	0	0	D_0__Bacteria;D_1__Actinobacteria;D_2__Coriobacteriia;D_3__Coriobacteriales;D_4__Atopobiaceae;D_5__Atopobium;D_6__uncultured Olsenella sp.
	0	0	0	0	0	0	0	0	0	0	0	0	0	0	0	0	0	0	0	0	0	0	7.83346e-06	1	0	0	0	0	D_0__Bacteria;D_1__Bacteroidetes;D_2__Bacteroidia;D_3__Bacteroidales;D_4__Bacteroidetes vadinHA17;D_5__metagenome;D_6__metagenome
	0.000184086	16	0	0	0	0	0	0	0	0	0	0	0	0	0	0	4.70008e-05	4	5.48342e-05	5	0	0	7.83346e-06	1	0	0	0	0	D_0__Bacteria;D_1__Bacteroidetes;D_2__Bacteroidia;D_3__Bacteroidales;D_4__Bacteroidetes vadinHA17;D_5__uncultured Bacteroidetes bacterium;D_6__uncultured Bacteroidetes bacterium
	0	0	0	0	0	0	0	0	0	0	0	0	0	0	0	0	2.35004e-05	2	0	0	0	0	7.83346e-06	1	0	0	0	0	D_0__Bacteria;D_1__Bacteroidetes;D_2__Bacteroidia;D_3__Bacteroidales;D_4__Barnesiellaceae;D_5__Barnesiella;D_6__uncultured organism
	0	0	0	0	0	0	0	0	0	0	0	0	0	0	0	0	0	0	0	0	0	0	7.83346e-06	1	0	0	0	0	D_0__Bacteria;D_1__Bacteroidetes;D_2__Bacteroidia;D_3__Bacteroidales;D_4__Barnesiellaceae;D_5__uncultured;D_6__Bacteroidales bacterium 36-12
	0	0	0	0	0	0	0	0	0	0	0	0	0	0	0	0	0	0	0	0	0	0	7.83346e-06	1	0	0	0	0	D_0__Bacteria;D_1__Bacteroidetes;D_2__Bacteroidia;D_3__Bacteroidales;D_4__Dysgonomonadaceae;D_5__Proteiniphilum;__
	0.000188003	16	0	0	0	0	0	0	0	0	0	0	0	0	0	0	6.65844e-05	6	0	0	0	0	7.83346e-06	1	0	0	0	0	D_0__Bacteria;D_1__Bacteroidetes;D_2__Bacteroidia;D_3__Bacteroidales;D_4__Rikenellaceae;D_5__Blvii28 wastewater-sludge group;__
	0.000242837	21	0	0	0	0	0	0	0	0	0	0	0	0	0	0	5.8751e-05	5	0	0	0	0	1.17502e-05	1	0	0	0	0	D_0__Bacteria;D_1__Bacteroidetes;D_2__Bacteroidia;D_3__Bacteroidales;D_4__Rikenellaceae;D_5__uncultured bacterium;D_6__uncultured bacterium
	0	0	0	0	0	0	0	0	0	0	0	0	0	0	0	0	3.52506e-05	3	1.95837e-05	2	0	0	1.17502e-05	1	0	0	0	0	D_0__Bacteria;D_1__Bacteroidetes;D_2__Bacteroidia;D_3__Bacteroidales;D_4__Tannerellaceae;D_5__Parabacteroides;D_6__Parabacteroides merdae
	0	0	0	0	0	0	0	0	0	0	0	0	0	0	0	0	0	0	0	0	0	0	7.83346e-06	1	0	0	0	0	D_0__Bacteria;D_1__Bacteroidetes;D_2__Bacteroidia;D_3__Chitinophagales;D_4__Chitinophagaceae;D_5__Haoranjiania;D_6__uncultured Bacteroidetes bacterium
	0.000540509	46	0	0	0	0	0	0	0	0	0	0	0	0	0	0	0.000109668	9	0	0	0	0	7.83346e-06	1	0	0	0	0	D_0__Bacteria;D_1__Bacteroidetes;D_2__Bacteroidia;D_3__Cytophagales;D_4__Microscillaceae;D_5__uncultured;D_6__uncultured Flexibacteraceae bacterium
	3.52506e-05	3	0	0	0	0	0	0	0	0	0	0	0	0	0	0	0	0	0	0	0	0	1.17502e-05	1	0	0	0	0	D_0__Bacteria;D_1__Bacteroidetes;D_2__Bacteroidia;D_3__Flavobacteriales;D_4__Flavobacteriaceae;D_5__Confluentibacter;D_6__uncultured bacterium
	0	0	0	0	0	0	0	0	0	0	0	0	0	0	0	0	0	0	0	0	0	0	1.56669e-05	1	0	0	0	0	D_0__Bacteria;D_1__Chlamydiae;D_2__Chlamydiae;D_3__Chlamydiales;D_4__Simkaniaceae;__;__
	0.000188003	16	0	0	0	0	0	0	0	0	0	0	0	0	0	0	7.83346e-05	7	3.13338e-05	3	0	0	1.56669e-05	1	0	0	0	0	D_0__Bacteria;D_1__Deinococcus-Thermus;D_2__Deinococci;D_3__Deinococcales;D_4__Deinococcaceae;D_5__Deinobacterium;D_6__Deinobacterium chartae
	0	0	0	0	0	0	0	0	0	0	0	0	0	0	0	0	0	0	0	0	0	0	7.83346e-06	1	0	0	0	0	D_0__Bacteria;D_1__Firmicutes;D_2__Clostridia;D_3__Clostridiales;D_4__Heliobacteriaceae;D_5__Hydrogenispora;__
	4.70008e-05	4	0	0	0	0	0	0	0	0	0	0	0	0	0	0	3.91673e-05	3	0	0	0	0	7.83346e-06	1	0	0	0	0	D_0__Bacteria;D_1__Firmicutes;D_2__Clostridia;D_3__Clostridiales;D_4__Lachnospiraceae;D_5__[Ruminococcus] gauvreauii group;__
	0.00043084	37	0	0	0	0	0	0	0	0	0	0	0	0	0	0	0.000125335	11	2.74171e-05	2	0	0	7.83346e-06	1	0	0	0	0	D_0__Bacteria;D_1__Firmicutes;D_2__Clostridia;D_3__Clostridiales;D_4__Peptococcaceae;D_5__uncultured;D_6__uncultured bacterium
	0	0	0	0	0	0	0	0	0	0	0	0	0	0	0	0	0	0	0	0	0	0	7.83346e-06	1	0	0	0	0	D_0__Bacteria;D_1__Firmicutes;D_2__Clostridia;D_3__Clostridiales;D_4__Peptostreptococcaceae;D_5__Intestinibacter;__
	0.000470008	40	0	0	0	0	0	0	0	0	0	0	0	0	0	0	0	0	0	0	0	0	7.83346e-06	1	0	0	0	0	D_0__Bacteria;D_1__Firmicutes;D_2__Clostridia;D_3__Clostridiales;D_4__Ruminococcaceae;D_5__[Eubacterium] coprostanoligenes group;__
	0.000231087	20	0	0	0	0	0	0	0	0	0	0	0	0	0	0	5.09175e-05	4	0	0	0	0	1.56669e-05	1	0	0	0	0	D_0__Bacteria;D_1__Firmicutes;D_2__Negativicutes;D_3__Selenomonadales;D_4__Veillonellaceae;D_5__uncultured;D_6__uncultured Veillonellaceae bacterium
	0.000325089	28	0	0	0	0	0	0	0	0	0	0	0	0	0	0	8.61681e-05	7	4.3084e-05	4	0	0	1.17502e-05	1	0	0	0	0	D_0__Bacteria;D_1__Patescibacteria;D_2__Saccharimonadia;D_3__Saccharimonadales;D_4__Saccharimonadaceae;D_5__metagenome;D_6__metagenome
	0	0	0	0	0	0	0	0	0	0	0	0	0	0	0	0	0	0	0	0	0	0	7.83346e-06	1	0	0	0	0	D_0__Bacteria;D_1__Patescibacteria;D_2__WS6 (Dojkabacteria);D_3__uncultured bacterium;D_4__uncultured bacterium;D_5__uncultured bacterium;D_6__uncultured bacterium
	0	0	0	0	0	0	0	0	0	0	0	0	0	0	0	0	3.91673e-05	3	2.74171e-05	2	0	0	7.83346e-06	1	0	0	0	0	D_0__Bacteria;D_1__Proteobacteria;D_2__Alphaproteobacteria;D_3__Micropepsales;D_4__Micropepsaceae;D_5__uncultured;__
	0	0	0	0	0	0	0	0	0	0	0	0	0	0	0	0	0	0	0	0	0	0	1.56669e-05	1	0	0	0	0	D_0__Bacteria;D_1__Proteobacteria;D_2__Alphaproteobacteria;D_3__Rhizobiales;D_4__Hyphomicrobiaceae;D_5__uncultured bacterium;D_6__uncultured bacterium
	0.000195837	17	0	0	0	0	0	0	0	0	0	0	0	0	0	0	0	0	0	0	0	0	7.83346e-06	1	0	0	0	0	D_0__Bacteria;D_1__Proteobacteria;D_2__Alphaproteobacteria;D_3__Tistrellales;D_4__Geminicoccaceae;D_5__Candidatus Alysiosphaera;D_6__metagenome
	0.000172336	15	0	0	0	0	0.0344868	2935	0.0450776	3836	0.0218005	1855	0.0170965	1455	0.0194583	1656	9.00848e-05	8	0	0	0	0	7.83346e-06	1	0	0	0	0	D_0__Bacteria;D_1__Firmicutes;D_2__Clostridia;D_3__Clostridiales;D_4__Ruminococcaceae;D_5__Caproiciproducens;D_6__uncultured organism
	0.00115152	98	0.4397	37421	0.100519	8555	0.0104263	887	0.000517008	44	1.56669e-05	1	0.000160586	14	0.00659577	561	0.000246754	21	5.8751e-05	5	2.74171e-05	2	0	0	0	0	0	0	D_0__Bacteria;D_1__Firmicutes;D_2__Negativicutes;D_3__Selenomonadales;D_4__Veillonellaceae;D_5__Megasphaera;__
	0	0	0.0163837	1394	0.00873823	744	0.000399506	34	0	0	0	0	0	0	0	0	0	0	0	0	0	0	0	0	0	0	0	0	D_0__Bacteria;D_1__Actinobacteria;D_2__Actinobacteria;D_3__Bifidobacteriales;D_4__Bifidobacteriaceae;D_5__Bifidobacterium;D_6__Bifidobacterium psychraerophilum DSM 22366
	0	0	0.0152635	1299	0.0240017	2043	0.0335664	2857	0.0348863	2969	0.00437107	372	0.000231087	20	0	0	0	0	0	0	0	0	0	0	0	0	0	0	D_0__Bacteria;D_1__Firmicutes;D_2__Bacilli;D_3__Lactobacillales;D_4__Lactobacillaceae;D_5__Lactobacillus;D_6__Lactobacillus gasseri
	0	0	0.0063921	544	0.000148836	13	0.000364256	31	0	0	2.35004e-05	2	0.00043084	37	0	0	5.8751e-05	5	0	0	0	0	0	0	0	0	0	0	D_0__Bacteria;D_1__Actinobacteria;D_2__Actinobacteria;D_3__Corynebacteriales;D_4__Nocardiaceae;D_5__Rhodococcus;D_6__Rhodococcus hoagii
	0	0	0.00281221	239	0.00423399	360	0	0	0	0	0	0	0	0	0	0	0	0	0	0	0	0	0	0	0	0	0	0	D_0__Bacteria;D_1__Firmicutes;D_2__Bacilli;D_3__Lactobacillales;D_4__Lactobacillaceae;D_5__Lactobacillus;D_6__Lactobacillus ghanensis DSM 18630
	0	0	0.00250671	213	0.00125727	107	0	0	0	0	0	0	0	0	0	0	0	0	0	0	0	0	0	0	0	0	0	0	D_0__Bacteria;D_1__Firmicutes;D_2__Bacilli;D_3__Lactobacillales;D_4__Lactobacillaceae;D_5__Lactobacillus;D_6__Lactobacillus pontis
	0	0	0.00141394	120	0	0	0	0	0	0	0	0	0	0	0	0	0	0	0	0	0	0	0	0	0	0	0	0	D_0__Bacteria;D_1__Actinobacteria;D_2__Actinobacteria;D_3__Micrococcales;D_4__Brevibacteriaceae;D_5__Brevibacterium;D_6__Brevibacterium senegalense
	0	0	0.00137086	117	0	0	0	0	0	0	0	0	0	0	0	0	0	0	0	0	0	0	0	0	0	0	0	0	D_0__Bacteria;D_1__Firmicutes;D_2__Bacilli;D_3__Bacillales;D_4__Planococcaceae;D_5__Psychrobacillus;D_6__uncultured bacterium
	0.00148052	126	0.0011946	102	0.000125335	11	0	0	0	0	0	0	7.44179e-05	6	0	0	0.000278088	24	0.000117502	10	6.26677e-05	5	0	0	0	0	0	0	D_0__Bacteria;D_1__Actinobacteria;D_2__Actinobacteria;D_3__Micrococcales;D_4__Microbacteriaceae;D_5__Leucobacter;__
	0	0	0.0010771	92	0	0	0	0	0	0	0	0	4.70008e-05	4	0	0	0	0	0	0	0	0	0	0	0	0	0	0	D_0__Bacteria;D_1__Actinobacteria;D_2__Actinobacteria;D_3__Corynebacteriales;D_4__Nocardiaceae;D_5__Rhodococcus;D_6__Rhodococcus rhodochrous
	0	0	0.00105752	90	0.000591426	50	0	0	0	0	0	0	0	0	0	0	0	0	0	0	0	0	0	0	0	0	0	0	D_0__Bacteria;D_1__Firmicutes;D_2__Bacilli;D_3__Lactobacillales;D_4__Lactobacillaceae;D_5__Lactobacillus;D_6__Lactobacillus coleohominis DSM 14060
	0	0	0.000681511	58	0.00019192	16	0.00332922	283	0.00294538	251	0.000752012	64	0	0	0	0	0	0	0	0	0	0	0	0	0	0	0	0	D_0__Bacteria;D_1__Firmicutes;D_2__Bacilli;D_3__Lactobacillales;D_4__Lactobacillaceae;D_5__Lactobacillus;D_6__Lactobacillus panis
	0	0	0.000650177	55	0.000701095	60	0	0	0	0	0	0	0	0	0	0	0	0	0	0	0	0	0	0	0	0	0	0	D_0__Bacteria;D_1__Actinobacteria;D_2__Actinobacteria;D_3__Corynebacteriales;D_4__Corynebacteriaceae;D_5__Corynebacterium 1;D_6__Corynebacterium flavescens
	0	0	0.000372089	32	0	0	0	0	0	0	0	0	0	0	0	0	0	0	0	0	0	0	0	0	0	0	0	0	D_0__Bacteria;D_1__Firmicutes;D_2__Bacilli;D_3__Bacillales;D_4__Bacillaceae;D_5__Bacillus;D_6__Bacillus circulans
	0	0	0.000325089	28	0	0	0	0	0	0	0	0	0	0	0	0	0	0	0	0	0	0	0	0	0	0	0	0	D_0__Bacteria;D_1__Chloroflexi;D_2__Chloroflexia;D_3__Thermomicrobiales;D_4__JG30-KF-CM45;D_5__Paraburkholderia tropica;D_6__Paraburkholderia tropica
	8.61681e-05	7	0.000289838	25	0	0	0	0	0	0	0	0	0	0	0	0	0	0	0	0	0	0	0	0	0	0	0	0	D_0__Bacteria;D_1__Actinobacteria;D_2__Actinobacteria;D_3__Micrococcales;D_4__Microbacteriaceae;D_5__Microbacterium;__
	0	0	0.000223254	19	3.52506e-05	3	9.79183e-05	8	0	0	0	0	0	0	0	0	0	0	0	0	0	0	0	0	0	0	0	0	D_0__Bacteria;D_1__Actinobacteria;D_2__Actinobacteria;D_3__Micrococcales;D_4__Microbacteriaceae;D_5__Pseudoclavibacter;D_6__uncultured Microbacteriaceae bacterium
	0	0	0.00022717	19	0.000665844	57	3.91673e-05	3	0	0	0	0	0	0	0.000129252	11	0	0	0	0	0	0	0	0	0	0	0	0	D_0__Bacteria;D_1__Bacteroidetes;D_2__Bacteroidia;D_3__Bacteroidales;D_4__Prevotellaceae;D_5__Prevotella 7;D_6__unidentified
	0	0	0.000188003	16	0.000176253	15	0	0	0	0	0	0	0	0	0	0	0	0	0	0	0	0	0	0	0	0	0	0	D_0__Bacteria;D_1__Firmicutes;D_2__Bacilli;D_3__Bacillales;D_4__Bacillaceae;D_5__Ornithinibacillus;D_6__unidentified
	0	0	0.000172336	15	0	0	8.22513e-05	7	0	0	9.40015e-05	8	0	0	0	0	0	0	0	0	0	0	0	0	0	0	0	0	D_0__Bacteria;D_1__Actinobacteria;D_2__Actinobacteria;D_3__Micrococcales;D_4__Promicromonosporaceae;D_5__Cellulosimicrobium;__
	0	0	0.000156669	13	6.26677e-05	5	0	0	0	0	0	0	0	0	0.000231087	20	0	0	0	0	0	0	0	0	0	0	0	0	D_0__Bacteria;D_1__Firmicutes;D_2__Bacilli;D_3__Bacillales;D_4__Bacillaceae;D_5__Bacillus;D_6__Bacillus horti
	0	0	9.40015e-05	8	0	0	0	0	0	0	0	0	0	0	0	0	0	0	0	0	0	0	0	0	0	0	0	0	D_0__Bacteria;D_1__Firmicutes;D_2__Clostridia;D_3__Clostridiales;D_4__Lachnospiraceae;D_5__Anaerocolumna;D_6__uncultured bacterium
	0	0	7.05011e-05	6	0.000109668	9	0	0	0	0	0	0	0	0	0	0	0	0	0	0	0	0	0	0	0	0	0	0	D_0__Bacteria;D_1__Bacteroidetes;D_2__Bacteroidia;D_3__Bacteroidales;D_4__Tannerellaceae;D_5__Parabacteroides;D_6__Parabacteroides sp. Marseille-P3160
	0	0	7.44179e-05	6	0	0	0	0	0	0	0	0	0	0	0	0	0	0	0	0	0	0	0	0	0	0	0	0	D_0__Bacteria;D_1__Firmicutes;D_2__Bacilli;D_3__Bacillales;D_4__Paenibacillaceae;D_5__Brevibacillus;__
	0.00301197	256	4.3084e-05	4	0	0	1.17502e-05	1	0	0	0	0	0	0	0	0	0.000481758	41	0.000325089	28	9.79183e-05	8	0	0	0	0	0	0	D_0__Bacteria;D_1__Firmicutes;D_2__Bacilli;D_3__Lactobacillales;D_4__Streptococcaceae;D_5__Lactococcus;__
	0.000325089	28	4.3084e-05	4	0	0	0	0	0	0	0	0	0	0	0	0	0.000172336	15	0.000160586	14	2.74171e-05	2	0	0	3.91673e-05	3	0	0	D_0__Bacteria;D_1__Proteobacteria;D_2__Alphaproteobacteria;D_3__Rhizobiales;D_4__Labraceae;D_5__Labrys;D_6__metagenome
	0	0	4.3084e-05	4	0	0	0	0	0	0	0	0	0	0	0	0	0	0	0	0	0	0	0	0	0	0	0	0	D_0__Bacteria;D_1__Actinobacteria;D_2__Coriobacteriia;D_3__Coriobacteriales;D_4__Atopobiaceae;D_5__Olsenella;__
	0	0	4.70008e-05	4	9.40015e-05	8	0	0	0	0	0	0	0	0	0	0	0	0	0	0	0	0	0	0	7.83346e-06	1	0	0	D_0__Bacteria;D_1__Cyanobacteria;D_2__Oxyphotobacteria;D_3__Chloroplast;D_4__Prototheca zopfii;D_5__Prototheca zopfii;D_6__Prototheca zopfii
	0	0	5.09175e-05	4	0	0	0	0	0	0	0	0	0	0	0	0	0	0	0	0	0	0	0	0	0	0	0	0	D_0__Bacteria;D_1__Firmicutes;D_2__Bacilli;D_3__Bacillales;D_4__Paenibacillaceae;D_5__Paenibacillus;D_6__Paenibacillus lautus
	0	0	4.3084e-05	4	0	0	0	0	0	0	0	0	0	0	0	0	0	0	0	0	0	0	0	0	0	0	0	0	D_0__Bacteria;D_1__Firmicutes;D_2__Negativicutes;D_3__Selenomonadales;D_4__Veillonellaceae;D_5__Megasphaera;D_6__Megasphaera cerevisiae
	0.000560092	48	3.91673e-05	3	0	0	0	0	0	0	0	0	0	0	0	0	0.000489591	42	0.000113585	10	3.13338e-05	3	0	0	5.09175e-05	4	0	0	D_0__Bacteria;D_1__Firmicutes;D_2__Clostridia;D_3__Clostridiales;D_4__Clostridiales vadinBB60 group;D_5__uncultured bacterium;D_6__uncultured bacterium
	4.70008e-05	4	3.13338e-05	3	0	0	0.00366998	312	1.56669e-05	1	0.000618843	53	0.000223254	19	0	0	0	0	0	0	0	0	0	0	0	0	0	0	D_0__Bacteria;D_1__Actinobacteria;D_2__Actinobacteria;D_3__Corynebacteriales;D_4__Nocardiaceae;D_5__Rhodococcus;__
	0	0	3.13338e-05	3	0	0	0	0	0	0	0	0	0	0	0	0	0	0	0	0	0	0	0	0	0	0	0	0	D_0__Bacteria;D_1__Bacteroidetes;D_2__Bacteroidia;D_3__Bacteroidales;D_4__Bacteroidaceae;D_5__Bacteroides;D_6__Bacteroides dorei
	0.000262421	22	3.52506e-05	3	0	0	0	0	0	0	0	0	0	0	0	0	5.48342e-05	5	0	0	0	0	0	0	0	0	0	0	D_0__Bacteria;D_1__Bacteroidetes;D_2__Bacteroidia;D_3__Bacteroidales;D_4__Bacteroidaceae;D_5__Bacteroides;D_6__Bacteroides thetaiotaomicron
	0	0	3.52506e-05	3	0	0	5.48342e-05	5	0.000152752	13	0	0	0	0	0.000101835	9	0	0	0	0	0	0	0	0	0	0	0	0	D_0__Bacteria;D_1__Proteobacteria;D_2__Alphaproteobacteria;D_3__Acetobacterales;D_4__Acetobacteraceae;D_5__Acetobacter;D_6__Acetobacter tropicalis
	0.000105752	9	1.95837e-05	2	0	0	0	0	0	0	0	0	0	0	0	0	0	0	4.70008e-05	4	0	0	0	0	0	0	0	0	D_0__Bacteria;D_1__Bacteroidetes;D_2__Bacteroidia;D_3__Bacteroidales;D_4__Bacteroidaceae;D_5__Bacteroides;D_6__Bacteroides luti
	0	0	2.35004e-05	2	0	0	0	0	0	0	0	0	0	0	0	0	0	0	0	0	0	0	0	0	0	0	0	0	D_0__Bacteria;D_1__Firmicutes;D_2__Bacilli;D_3__Bacillales;D_4__Bacillaceae;D_5__Virgibacillus;D_6__Virgibacillus sp. 12
	0.00040734	35	1.56669e-05	1	0	0	0	0	0	0	0	0	0	0	0	0	4.70008e-05	4	3.52506e-05	3	5.8751e-05	5	0	0	0	0	0	0	D_0__Bacteria;D_1__Planctomycetes;D_2__Phycisphaerae;D_3__Tepidisphaerales;D_4__Tepidisphaeraceae;D_5__uncultured bacterium;D_6__uncultured bacterium
	0.000470008	40	1.17502e-05	1	0	0	0	0	0	0	0	0	0	0	0	0	0.000113585	10	1.56669e-05	1	7.83346e-06	1	0	0	0	0	0	0	D_0__Bacteria;D_1__Bacteroidetes;D_2__Bacteroidia;D_3__Bacteroidales;D_4__Prevotellaceae;D_5__Prevotella 7;D_6__uncultured bacterium
	0.000235004	20	1.56669e-05	1	0	0	0	0	0	0	0	0	0	0	0	0	0.000144919	12	6.65844e-05	6	1.56669e-05	1	0	0	1.56669e-05	1	0	0	D_0__Bacteria;D_1__Bacteroidetes;D_2__Bacteroidia;D_3__Bacteroidales;D_4__Prolixibacteraceae;D_5__uncultured;D_6__uncultured bacterium
	0.000129252	11	7.83346e-06	1	0	0	0	0	0	0	0	0	0	0	0	0	8.61681e-05	7	1.95837e-05	2	1.56669e-05	1	0	0	0	0	0	0	D_0__Bacteria;D_1__Proteobacteria;D_2__Alphaproteobacteria;D_3__Paracaedibacterales;D_4__Paracaedibacteraceae;D_5__Candidatus Paracaedibacter;D_6__uncultured bacterium
	1.95837e-05	2	7.83346e-06	1	0	0	0	0	0	0	0	0	0	0	0	0	0	0	0	0	0	0	0	0	0	0	0	0	D_0__Bacteria;D_1__Bacteroidetes;D_2__Bacteroidia;D_3__Bacteroidales;D_4__Bacteroidetes vadinHA17;D_5__uncultured bacterium SHA-54;D_6__uncultured bacterium SHA-54
	0	0	7.83346e-06	1	0	0	0	0	0	0	0	0	0	0	0	0	0	0	0	0	0	0	0	0	0	0	0	0	D_0__Bacteria;D_1__Bacteroidetes;D_2__Bacteroidia;D_3__Bacteroidales;D_4__Rikenellaceae;D_5__DMER64;D_6__bacterium enrichment culture clone BA114
	0.00039559	34	7.83346e-06	1	0	0	0	0	0	0	0	0	0	0	0	0	0.000137086	12	2.35004e-05	2	0	0	0	0	0	0	0	0	D_0__Bacteria;D_1__Bacteroidetes;D_2__Bacteroidia;D_3__Chitinophagales;D_4__Chitinophagaceae;D_5__Ferruginibacter;__
	9.00848e-05	8	7.83346e-06	1	0	0	0	0	0	0	0	0	0	0	0	0	0	0	0	0	0	0	0	0	0	0	0	0	D_0__Bacteria;D_1__Bacteroidetes;D_2__Bacteroidia;D_3__Chitinophagales;D_4__Chitinophagaceae;D_5__Flavihumibacter;D_6__uncultured bacterium
	0.0019427	165	7.83346e-06	1	0	0	0	0	0	0	0	0	0	0	0	0	0.000105752	9	3.13338e-05	3	0	0	0	0	0	0	0	0	D_0__Bacteria;D_1__Bacteroidetes;D_2__Bacteroidia;D_3__Cytophagales;D_4__Microscillaceae;D_5__uncultured;__
	0.00039559	34	1.56669e-05	1	0	0	0	0	0	0	0	0	0	0	0	0	0	0	3.13338e-05	3	0	0	0	0	0	0	0	0	D_0__Bacteria;D_1__Bacteroidetes;D_2__Bacteroidia;D_3__Flavobacteriales;D_4__Weeksellaceae;D_5__Chryseobacterium;D_6__Chryseobacterium sp. A1-ST2
	0.000485675	41	7.83346e-06	1	0	0	0	0	0	0	0	0	0	0	0	0	9.79183e-05	8	0	0	0	0	0	0	0	0	0	0	D_0__Bacteria;D_1__Bacteroidetes;D_2__Bacteroidia;D_3__Sphingobacteriales;D_4__Sphingobacteriaceae;D_5__Pedobacter;__
	0	0	7.83346e-06	1	0	0	0	0	0	0	0	0	0	0	0	0	0	0	0	0	0	0	0	0	0	0	0	0	D_0__Bacteria;D_1__Firmicutes;D_2__Bacilli;D_3__Lactobacillales;D_4__Lactobacillaceae;D_5__Lactobacillus;D_6__Lactobacillus sp. KLDS 1.0716
	0	0	7.83346e-06	1	0	0	0	0	0	0	0	0	0	0	0	0	0	0	0	0	0	0	0	0	0	0	0	0	D_0__Bacteria;D_1__Firmicutes;D_2__Bacilli;D_3__Lactobacillales;D_4__Leuconostocaceae;D_5__Weissella;D_6__uncultured Lactobacillus sp.
	0.00281221	239	1.56669e-05	1	0	0	0	0	0	0	0	0	0	0	0	0	0.000618843	53	6.26677e-05	5	0	0	0	0	0	0	0	0	D_0__Bacteria;D_1__Firmicutes;D_2__Clostridia;D_3__Clostridiales;D_4__Ruminococcaceae;D_5__Ruminiclostridium;D_6__uncultured Clostridia bacterium
	5.8751e-05	5	7.83346e-06	1	0	0	0	0	0	0	0	0	0	0	0	0	0	0	0	0	0	0	0	0	0	0	0	0	D_0__Bacteria;D_1__Firmicutes;D_2__Negativicutes;D_3__Selenomonadales;D_4__Veillonellaceae;D_5__Anaerovibrio;D_6__uncultured bacterium
	0	0	1.56669e-05	1	0	0	0	0	0	0	0	0	0	0	0	0	0	0	0	0	0	0	0	0	0	0	0	0	D_0__Bacteria;D_1__Patescibacteria;D_2__Saccharimonadia;D_3__Saccharimonadales;D_4__uncultured Sphingobium sp.;D_5__uncultured Sphingobium sp.;D_6__uncultured Sphingobium sp.
	0	0	7.83346e-06	1	0	0	0	0	0	0	0	0	0	0	0	0	0	0	0	0	0	0	0	0	0	0	0	0	D_0__Bacteria;D_1__Proteobacteria;D_2__Alphaproteobacteria;D_3__Rickettsiales;D_4__Rickettsiaceae;D_5__uncultured;D_6__metagenome
	0	0	7.83346e-06	1	0	0	0	0	0	0	0	0	0	0	0	0	0	0	0	0	0	0	0	0	0	0	0	0	D_0__Bacteria;D_1__Proteobacteria;D_2__Alphaproteobacteria;D_3__Sphingomonadales;D_4__Sphingomonadaceae;D_5__Sphingorhabdus;__
	0.00120635	103	0	0	0	0	0	0	0	0	0	0	0	0	0	0	0.000207587	18	0.000325089	28	0.00019192	16	0	0	0.000109668	9	0	0	D_0__Bacteria;D_1__Actinobacteria;D_2__Actinobacteria;D_3__Micrococcales;D_4__Microbacteriaceae;__;__
	0.000810763	69	0	0	0	0	0	0	0	0	0	0	0	0	0	0	0.000348589	30	0.000137086	12	0.000164503	14	0	0	0	0	0	0	D_0__Bacteria;D_1__Proteobacteria;D_2__Alphaproteobacteria;D_3__Rhodobacterales;D_4__Rhodobacteraceae;D_5__Gemmobacter;__
	0.000732429	62	0	0	1.56669e-05	1	0	0	0	0	0	0	0	0	0	0	8.61681e-05	7	0.000266338	23	0.000156669	13	0	0	0	0	0	0	D_0__Bacteria;D_1__Proteobacteria;D_2__Alphaproteobacteria;D_3__Rhizobiales;D_4__Beijerinckiaceae;D_5__Bosea;__
	0.000517008	44	0	0	0	0	0	0	0	0	0	0	0	0	0	0	0.000223254	19	0.000297672	25	9.00848e-05	8	0	0	0	0	0	0	D_0__Bacteria;D_1__Proteobacteria;D_2__Alphaproteobacteria;D_3__Rhizobiales;D_4__Rhizobiales Incertae Sedis;D_5__Bauldia;__
	0.000477841	41	0	0	0	0	0	0	0	0	0	0	0	0	0	0	0.000282005	24	0.000462174	39	8.61681e-05	7	0	0	7.05011e-05	6	0	0	D_0__Bacteria;D_1__Actinobacteria;D_2__Actinobacteria;D_3__Corynebacteriales;D_4__Nocardiaceae;D_5__Gordonia;__
	0.000642344	55	0	0	0	0	0	0	0	0	0	0	0	0	0	0	0.000235004	20	0.000168419	14	5.48342e-05	5	0	0	7.83346e-06	1	0	0	D_0__Bacteria;D_1__Actinobacteria;D_2__Acidimicrobiia;D_3__Microtrichales;D_4__Microtrichaceae;D_5__uncultured;D_6__metagenome
	0	0	0	0	0	0	0	0	0	0	0	0	0	0	0	0	0	0	0	0	5.8751e-05	5	0	0	0	0	0	0	D_0__Bacteria;D_1__Firmicutes;D_2__Bacilli;D_3__Lactobacillales;D_4__Lactobacillaceae;D_5__Pediococcus;D_6__Pediococcus parvulus
	0.0033723	287	0	0	1.56669e-05	1	0	0	0	0	0	0	0	0	0	0	0.000376006	32	0.000109668	9	6.26677e-05	5	0	0	1.56669e-05	1	0	0	D_0__Bacteria;D_1__Firmicutes;D_2__Bacilli;D_3__Lactobacillales;D_4__Streptococcaceae;D_5__Streptococcus;__
	0	0	0	0	0	0	0	0	0	0	0	0	0	0	0	0	0	0	9.00848e-05	8	6.26677e-05	5	0	0	0	0	0	0	D_0__Bacteria;D_1__Proteobacteria;D_2__Alphaproteobacteria;D_3__Rhizobiales;D_4__Beijerinckiaceae;D_5__Bosea;D_6__uncultured bacterium
	0.000282005	24	0	0	0	0	0	0	0	0	0	0	0	0	0	0	0.000101835	9	0.000125335	11	6.26677e-05	5	0	0	2.74171e-05	2	0	0	D_0__Bacteria;D_1__Proteobacteria;D_2__Alphaproteobacteria;D_3__Rhizobiales;D_4__Hyphomicrobiaceae;D_5__Hyphomicrobium;D_6__uncultured sludge bacterium A27b
	0	0	0	0	0	0	0	0	0	0	0	0	0	0	0	0	0	0	0	0	5.8751e-05	5	0	0	1.95837e-05	2	0	0	D_0__Bacteria;D_1__Proteobacteria;D_2__Alphaproteobacteria;D_3__Rhizobiales;D_4__Rhizobiales Incertae Sedis;D_5__Phreatobacter;D_6__Alphaproteobacteria bacterium
	6.65844e-05	6	0	0	0	0	0	0	0	0	0	0	0	0	0	0	3.52506e-05	3	0	0	4.3084e-05	4	0	0	0	0	0	0	D_0__Bacteria;D_1__Bacteroidetes;D_2__Bacteroidia;D_3__Bacteroidales;D_4__Paludibacteraceae;D_5__uncultured;D_6__uncultured bacterium
	3.52506e-05	3	0	0	0	0	0	0	0	0	0	0	0	0	0	0	1.17502e-05	1	2.74171e-05	2	4.3084e-05	4	0	0	0	0	0	0	D_0__Bacteria;D_1__Firmicutes;D_2__Bacilli;D_3__Bacillales;D_4__Pasteuriaceae;D_5__Pasteuria;D_6__uncultured bacterium
	0.000156669	13	0	0	0	0	0	0	0	0	0	0	0	0	0	0	9.00848e-05	8	1.56669e-05	1	3.91673e-05	3	0	0	0	0	0	0	D_0__Bacteria;D_1__Actinobacteria;D_2__Acidimicrobiia;D_3__IMCC26256;D_4__metagenome;D_5__metagenome;D_6__metagenome
	0.000258504	22	0	0	0	0	0	0	0	0	0	0	0	0	0	0	4.70008e-05	4	3.52506e-05	3	3.91673e-05	3	0	0	0	0	0	0	D_0__Bacteria;D_1__Actinobacteria;D_2__Actinobacteria;D_3__Micrococcales;D_4__Dermatophilaceae;D_5__metagenome;D_6__metagenome
	0.000156669	13	0	0	0	0	0	0	0	0	0	0	0	0	0	0	0	0	0	0	3.91673e-05	3	0	0	0	0	0	0	D_0__Bacteria;D_1__Actinobacteria;D_2__Actinobacteria;D_3__Propionibacteriales;D_4__Propionibacteriaceae;D_5__Luteococcus;D_6__Luteococcus sanguinis
	0.000732429	62	0	0	0	0	0	0	0	0	0	0	0	0	0	0	0.000199753	17	0.000184086	16	3.13338e-05	3	0	0	0	0	0	0	D_0__Bacteria;D_1__Actinobacteria;D_2__Actinobacteria;D_3__Propionibacteriales;D_4__Propionibacteriaceae;D_5__Micropruina;D_6__metagenome
	0.000113585	10	0	0	0	0	0	0	0	0	0	0	0	0	0	0	2.74171e-05	2	3.52506e-05	3	3.91673e-05	3	0	0	1.95837e-05	2	0	0	D_0__Bacteria;D_1__Chlamydiae;D_2__Chlamydiae;D_3__Chlamydiales;__;__;__
	0.00130427	111	0	0	0	0	0	0	0	0	0	0	0	0	0	0	0.00022717	19	0.000278088	24	3.13338e-05	3	0	0	0	0	0	0	D_0__Bacteria;D_1__Chloroflexi;D_2__Anaerolineae;D_3__Caldilineales;D_4__Caldilineaceae;D_5__uncultured;D_6__uncultured Chloroflexia bacterium
	0.000795096	68	0	0	0	0	0	0	0	0	0	0	0	0	0	0	0.000293755	25	0.00019192	16	3.52506e-05	3	0	0	0	0	0	0	D_0__Bacteria;D_1__Cloacimonetes;D_2__Cloacimonadia;D_3__Cloacimonadales;D_4__Cloacimonadaceae;D_5__Candidatus Cloacimonas;__
	0.000176253	15	0	0	0	0	0	0	0	0	0	0	0	0	0	0	2.74171e-05	2	0	0	3.52506e-05	3	0	0	0	0	0	0	D_0__Bacteria;D_1__Firmicutes;D_2__Clostridia;D_3__Clostridiales;D_4__Lachnospiraceae;D_5__Eisenbergiella;D_6__uncultured bacterium
	0.000219337	19	0	0	0	0	0	0	0	0	0	0	0	0	0	0	0	0	0	0	3.13338e-05	3	0	0	0	0	0	0	D_0__Bacteria;D_1__Proteobacteria;D_2__Alphaproteobacteria;D_3__Acetobacterales;D_4__Acetobacteraceae;D_5__uncultured;__
	0.000329005	28	0	0	0	0	0	0	0	0	0	0	0	0	0	0	0.000164503	14	3.91673e-05	3	3.13338e-05	3	0	0	0	0	0	0	D_0__Bacteria;D_1__Proteobacteria;D_2__Alphaproteobacteria;D_3__Azospirillales;D_4__Azospirillales Incertae Sedis;D_5__Stella;D_6__metagenome
	0.00041909	36	0	0	0	0	0	0	0	0	0	0	0	0	0	0	5.09175e-05	4	2.74171e-05	2	3.13338e-05	3	0	0	0	0	0	0	D_0__Bacteria;D_1__Proteobacteria;D_2__Alphaproteobacteria;D_3__Caulobacterales;D_4__Caulobacteraceae;D_5__Phenylobacterium;__
	0.00020367	17	0	0	0	0	0	0	0	0	0	0	0	0	0	0	7.05011e-05	6	3.13338e-05	3	3.91673e-05	3	0	0	0	0	0	0	D_0__Bacteria;D_1__Proteobacteria;D_2__Alphaproteobacteria;D_3__Rhizobiales;D_4__Xanthobacteraceae;D_5__Pseudorhodoplanes;__
	0.000172336	15	0	0	0	0	0	0	0	0	0	0	0	0	0	0	8.61681e-05	7	8.61681e-05	7	3.13338e-05	3	0	0	1.95837e-05	2	0	0	D_0__Bacteria;D_1__Proteobacteria;D_2__Alphaproteobacteria;D_3__Sphingomonadales;D_4__Sphingomonadaceae;D_5__Sphingomonas;D_6__metagenome
	0	0	0	0	0	0	0	0	0	0	0	0	0	0	0	0	0	0	2.74171e-05	2	1.95837e-05	2	0	0	0	0	0	0	D_0__Archaea;D_1__Euryarchaeota;D_2__Methanobacteria;D_3__Methanobacteriales;D_4__Methanobacteriaceae;D_5__Methanobrevibacter;D_6__uncultured Methanobrevibacter sp.
	0.00102227	87	0	0	0	0	0	0	0	0	0	0	0	0	0	0	0.000262421	22	0.000109668	9	2.35004e-05	2	0	0	0	0	0	0	D_0__Bacteria;D_1__Actinobacteria;D_2__Acidimicrobiia;D_3__Microtrichales;D_4__Ilumatobacteraceae;D_5__CL500-29 marine group;D_6__metagenome
	0	0	0	0	0	0	0	0	0	0	0	0	0	0	0	0	0	0	0	0	2.74171e-05	2	0	0	0	0	0	0	D_0__Bacteria;D_1__Actinobacteria;D_2__Actinobacteria;D_3__Micrococcales;D_4__Beutenbergiaceae;D_5__Salana;__
	0.00143352	122	0	0	0	0	0	0	0	0	0	0	0	0	0	0	0.000141002	12	5.09175e-05	4	2.74171e-05	2	0	0	0	0	0	0	D_0__Bacteria;D_1__Bacteroidetes;D_2__Bacteroidia;D_3__Bacteroidales;D_4__p-2534-18B5 gut group;__;__
	0.000951765	81	0	0	7.83346e-06	1	0	0	0	0	0	0	0	0	0	0	0.000332922	28	7.44179e-05	6	1.95837e-05	2	0	0	1.56669e-05	1	0	0	D_0__Bacteria;D_1__Bacteroidetes;D_2__Bacteroidia;D_3__Bacteroidales;D_4__uncultured Bacteroidetes bacterium;D_5__uncultured Bacteroidetes bacterium;D_6__uncultured Bacteroidetes bacterium
	0.00041909	36	0	0	0	0	0	0	0	0	0	0	0	0	0	0	0.00018017	15	0	0	2.35004e-05	2	0	0	0	0	0	0	D_0__Bacteria;D_1__Bacteroidetes;D_2__Bacteroidia;D_3__Chitinophagales;D_4__Chitinophagaceae;D_5__uncultured;__
	0.00203278	173	0	0	0	0	0	0	0	0	0	0	0	0	0	0	0.000618843	53	0.000113585	10	2.74171e-05	2	0	0	0	0	0	0	D_0__Bacteria;D_1__Bacteroidetes;D_2__Bacteroidia;D_3__Cytophagales;D_4__Microscillaceae;D_5__OLB12;D_6__uncultured bacterium
	0.000470008	40	0	0	0	0	0	0	0	0	0	0	0	0	0	0	0.000125335	11	2.74171e-05	2	2.74171e-05	2	0	0	0	0	0	0	D_0__Bacteria;D_1__Bacteroidetes;D_2__Bacteroidia;D_3__Flavobacteriales;D_4__Flavobacteriaceae;D_5__Flavobacterium;D_6__Flavobacterium sp. HME8540
	1.56669e-05	1	0	0	0	0	0	0	0	0	0	0	0	0	0	0	0	0	0	0	1.95837e-05	2	0	0	0	0	0	0	D_0__Bacteria;D_1__Cloacimonetes;D_2__Cloacimonadia;D_3__Cloacimonadales;D_4__Cloacimonadaceae;D_5__W5;D_6__uncultured bacterium
	7.83346e-06	1	0	0	0	0	0	0	0	0	0	0	0	0	0	0	0	0	7.83346e-06	1	2.74171e-05	2	0	0	0	0	0	0	D_0__Bacteria;D_1__Firmicutes;D_2__Bacilli;D_3__Lactobacillales;__;__;__
	5.09175e-05	4	0	0	0	0	0	0	0	0	0	0	0	0	0	0	3.13338e-05	3	1.95837e-05	2	2.35004e-05	2	0	0	0	0	0	0	D_0__Bacteria;D_1__Proteobacteria;D_2__Alphaproteobacteria;D_3__Holosporales;D_4__Holosporaceae;D_5__uncultured;D_6__uncultured bacterium
	0.000297672	25	0	0	0	0	0	0	0	0	0	0	0	0	0	0	2.35004e-05	2	7.83346e-05	7	2.74171e-05	2	0	0	0	0	0	0	D_0__Bacteria;D_1__Proteobacteria;D_2__Alphaproteobacteria;D_3__Rhizobiales;D_4__Rhizobiales Incertae Sedis;D_5__uncultured;D_6__uncultured bacterium
	0	0	0	0	0	0	0	0	0	0	0	0	0	0	0	0	0	0	0	0	2.35004e-05	2	0	0	0	0	0	0	D_0__Bacteria;D_1__Proteobacteria;D_2__Alphaproteobacteria;D_3__Rhodobacterales;D_4__Rhodobacteraceae;D_5__Thioclava;D_6__uncultured bacterium
	0.000305505	26	0	0	0	0	0	0	0	0	0	0	0	0	0	0	0.000105752	9	0	0	2.35004e-05	2	0	0	0	0	0	0	D_0__Bacteria;D_1__Proteobacteria;D_2__Alphaproteobacteria;D_3__Rickettsiales;D_4__SM2D12;D_5__metagenome;D_6__metagenome
	0	0	0	0	0	0	0	0	0	0	0	0	0	0	0	0	0	0	0	0	7.83346e-06	1	0	0	0	0	0	0	D_0__Bacteria;D_1__Actinobacteria;D_2__Acidimicrobiia;__;__;__;__
	5.09175e-05	4	0	0	0	0	0	0	0	0	0	0	0	0	0	0	0	0	0	0	7.83346e-06	1	0	0	0	0	0	0	D_0__Bacteria;D_1__Actinobacteria;D_2__Coriobacteriia;D_3__Coriobacteriales;D_4__uncultured;D_5__uncultured bacterium;D_6__uncultured bacterium
	0	0	0	0	0	0	0	0	0	0	0	0	0	0	0	0	4.3084e-05	4	0.000101835	9	1.56669e-05	1	0	0	1.56669e-05	1	0	0	D_0__Bacteria;D_1__Atribacteria;D_2__Caldatribacteriia;D_3__Caldatribacteriales;D_4__Caldatribacteriaceae;D_5__Candidatus Caldatribacterium;D_6__Atribacteria bacterium JGI 0000079-F20
	0	0	0	0	0	0	0	0	0	0	0	0	0	0	0	0	0	0	1.17502e-05	1	1.56669e-05	1	0	0	0	0	0	0	D_0__Bacteria;D_1__Bacteroidetes;D_2__Bacteroidia;D_3__Bacteroidales;D_4__Dysgonomonadaceae;D_5__Proteiniphilum;D_6__uncultured bacterium
	0	0	0	0	0	0	0	0	0	0	0	0	0	0	0	0	0	0	0	0	7.83346e-06	1	0	0	0	0	0	0	D_0__Bacteria;D_1__Bacteroidetes;D_2__Bacteroidia;D_3__Bacteroidales;D_4__Marinifilaceae;D_5__Butyricimonas;__
	0.000332922	28	0	0	0	0	0	0	0	0	0	0	0	0	0	0	0.000105752	9	0	0	1.17502e-05	1	0	0	0	0	0	0	D_0__Bacteria;D_1__Bacteroidetes;D_2__Bacteroidia;D_3__Bacteroidales;D_4__Paludibacteraceae;D_5__Paludibacter;D_6__bacterium enrichment culture clone R4-76B
	0	0	0	0	0	0	0	0	0	0	0	0	0	0	0	0	0	0	0	0	7.83346e-06	1	0	0	0	0	0	0	D_0__Bacteria;D_1__Bacteroidetes;D_2__Bacteroidia;D_3__Chitinophagales;D_4__Chitinophagaceae;D_5__Terrimonas;D_6__uncultured Trachelomonas
	0	0	0	0	0	0	0	0	0	0	0	0	0	0	0	0	0	0	0	0	7.83346e-06	1	0	0	0	0	0	0	D_0__Bacteria;D_1__Bacteroidetes;D_2__Bacteroidia;D_3__Chitinophagales;D_4__Saprospiraceae;D_5__Lewinella;__
	0.00022717	19	0	0	0	0	0	0	0	0	0	0	0	0	0	0	0	0	0	0	1.17502e-05	1	0	0	0	0	0	0	D_0__Bacteria;D_1__Bacteroidetes;D_2__Bacteroidia;D_3__Flavobacteriales;D_4__Flavobacteriaceae;D_5__Flavobacterium;D_6__uncultured Bacteroidetes bacterium
	0	0	0	0	0	0	0	0	0	0	0	0	0	0	0	0	0	0	0	0	1.17502e-05	1	0	0	0	0	0	0	D_0__Bacteria;D_1__Bacteroidetes;D_2__Bacteroidia;D_3__Flavobacteriales;D_4__Flavobacteriaceae;D_5__Pricia;D_6__uncultured Flavobacteriia bacterium
	0	0	0	0	0	0	0	0	0	0	0	0	0	0	0	0	0	0	0	0	7.83346e-06	1	0	0	0	0	0	0	D_0__Bacteria;D_1__Bacteroidetes;D_2__Bacteroidia;D_3__Flavobacteriales;D_4__Weeksellaceae;D_5__Soonwooa;D_6__Soonwooa buanensis
	0	0	0	0	0	0	5.48342e-05	5	0	0	0	0	0	0	0	0	9.00848e-05	8	0	0	1.56669e-05	1	0	0	0	0	0	0	D_0__Bacteria;D_1__Bacteroidetes;D_2__Bacteroidia;D_3__Flavobacteriales;D_4__Weeksellaceae;D_5__uncultured;D_6__uncultured bacterium
	0	0	0	0	0	0	0	0	0	0	0	0	0	0	0	0	0	0	0	0	7.83346e-06	1	0	0	0	0	0	0	D_0__Bacteria;D_1__Bacteroidetes;D_2__Bacteroidia;D_3__Sphingobacteriales;D_4__AKYH767;D_5__Bacteroidetes bacterium OLB10;D_6__Bacteroidetes bacterium OLB10
	0.000238921	20	0	0	0	0	0	0	0	0	0	0	0	0	0	0	0.000117502	10	2.35004e-05	2	7.83346e-06	1	0	0	0	0	0	0	D_0__Bacteria;D_1__Bacteroidetes;D_2__Bacteroidia;D_3__Sphingobacteriales;D_4__AKYH767;D_5__uncultured Bacteroidetes bacterium;D_6__uncultured Bacteroidetes bacterium
	0	0	0	0	0	0	0	0	0	0	0	0	0	0	0	0	0	0	0	0	7.83346e-06	1	0	0	0	0	0	0	D_0__Bacteria;D_1__Bacteroidetes;D_2__Bacteroidia;D_3__Sphingobacteriales;D_4__AKYH767;D_5__uncultured Sphingobacteriales bacterium;D_6__uncultured Sphingobacteriales bacterium
	0	0	0	0	0	0	0	0	0	0	0	0	0	0	0	0	0	0	0	0	7.83346e-06	1	0	0	0	0	0	0	D_0__Bacteria;D_1__Bacteroidetes;D_2__Bacteroidia;D_3__Sphingobacteriales;D_4__Sphingobacteriaceae;D_5__Pedobacter;D_6__uncultured bacterium
	5.09175e-05	4	0	0	0	0	0	0	0	0	0	0	0	0	0	0	0	0	0	0	1.56669e-05	1	0	0	0	0	0	0	D_0__Bacteria;D_1__Chloroflexi;D_2__Anaerolineae;D_3__RBG-13-54-9;D_4__uncultured bacterium;D_5__uncultured bacterium;D_6__uncultured bacterium
	0	0	0	0	2.74171e-05	2	0	0	0	0	0	0	0	0	0	0	0	0	0	0	7.83346e-06	1	0	0	0	0	0	0	D_0__Bacteria;D_1__Firmicutes;D_2__Bacilli;D_3__Lactobacillales;D_4__Lactobacillaceae;__;__
	0	0	0	0	0	0	0	0	0	0	0	0	0	0	0	0	0	0	0	0	7.83346e-06	1	0	0	0	0	0	0	D_0__Bacteria;D_1__Firmicutes;D_2__Clostridia;D_3__Clostridiales;D_4__Christensenellaceae;D_5__Christensenellaceae R-7 group;D_6__uncultured Christensenellaceae bacterium
	0	0	0	0	0	0	0	0	0	0	0	0	0	0	0	0	0	0	0	0	7.83346e-06	1	0	0	0	0	0	0	D_0__Bacteria;D_1__Firmicutes;D_2__Clostridia;D_3__Clostridiales;D_4__Family XIII;D_5__uncultured;__
	0.000748095	64	0	0	0	0	0	0	0	0	0	0	0	0	0	0	2.74171e-05	2	2.35004e-05	2	1.17502e-05	1	0	0	0	0	0	0	D_0__Bacteria;D_1__Firmicutes;D_2__Clostridia;D_3__Clostridiales;D_4__Lachnospiraceae;D_5__Blautia;__
	0	0	0	0	0	0	0	0	0	0	0	0	0	0	0	0	7.83346e-06	1	0	0	1.17502e-05	1	0	0	0	0	0	0	D_0__Bacteria;D_1__Firmicutes;D_2__Clostridia;D_3__Clostridiales;D_4__Lachnospiraceae;D_5__Coprococcus 2;__
	0	0	0	0	0	0	0	0	0	0	0	0	0	0	0	0	0	0	0	0	7.83346e-06	1	0	0	0	0	0	0	D_0__Bacteria;D_1__Firmicutes;D_2__Clostridia;D_3__Clostridiales;D_4__Lachnospiraceae;D_5__[Eubacterium] eligens group;__
	0.00101443	86	0	0	0	0	0	0	0	0	0	0	0	0	0	0	0.000152752	13	0	0	1.56669e-05	1	0	0	0	0	0	0	D_0__Bacteria;D_1__Firmicutes;D_2__Clostridia;D_3__Clostridiales;D_4__Ruminococcaceae;D_5__Ruminococcaceae UCG-002;D_6__uncultured bacterium
	0.000121419	10	0	0	0	0	0	0	0	0	0	0	0	0	0	0	6.65844e-05	6	0	0	1.56669e-05	1	0	0	0	0	0	0	D_0__Bacteria;D_1__Fusobacteria;D_2__Fusobacteriia;D_3__Fusobacteriales;D_4__Leptotrichiaceae;D_5__Sebaldella;D_6__Sebaldella termitidis ATCC 33386
	0	0	0	0	0	0	0	0	0	0	0	0	0	0	0	0	0	0	0	0	1.17502e-05	1	0	0	0	0	0	0	D_0__Bacteria;D_1__Planctomycetes;D_2__OM190;D_3__planctomycete A-2;D_4__planctomycete A-2;D_5__planctomycete A-2;D_6__planctomycete A-2
	0	0	0	0	0	0	0	0	0	0	0	0	0	0	0	0	0	0	0	0	7.83346e-06	1	0	0	0	0	0	0	D_0__Bacteria;D_1__Planctomycetes;D_2__Planctomycetacia;D_3__Pirellulales;D_4__Pirellulaceae;D_5__uncultured;D_6__metagenome
	0.000125335	11	0	0	0	0	0	0	0	0	0	0	0	0	0	0	1.56669e-05	1	0	0	1.17502e-05	1	0	0	0	0	0	0	D_0__Bacteria;D_1__Planctomycetes;D_2__Planctomycetacia;D_3__Pirellulales;D_4__Pirellulaceae;D_5__uncultured;D_6__uncultured sludge bacterium A17
	0	0	0	0	0	0	0	0	0	0	0	0	0	0	0	0	0	0	0	0	7.83346e-06	1	0	0	0	0	0	0	D_0__Bacteria;D_1__Planctomycetes;D_2__Planctomycetacia;D_3__Planctomycetales;D_4__uncultured;D_5__uncultured planctomycete;D_6__uncultured planctomycete
	0	0	0	0	0	0	0	0	0	0	0	0	0	0	0	0	0	0	0	0	7.83346e-06	1	0	0	0	0	0	0	D_0__Bacteria;D_1__Proteobacteria;D_2__Alphaproteobacteria;D_3__Alphaproteobacteria Incertae Sedis;D_4__Unknown Family;D_5__Meganema;__
	0	0	0	0	0	0	0	0	0	0	0	0	0	0	0	0	0	0	0	0	7.83346e-06	1	0	0	0	0	0	0	D_0__Bacteria;D_1__Proteobacteria;D_2__Alphaproteobacteria;D_3__Caulobacterales;D_4__Hyphomonadaceae;D_5__Hirschia;__
	7.83346e-05	7	0	0	0	0	0	0	0	0	0	0	0	0	0	0	1.95837e-05	2	0	0	7.83346e-06	1	0	0	0	0	0	0	D_0__Bacteria;D_1__Proteobacteria;D_2__Alphaproteobacteria;D_3__Paracaedibacterales;D_4__Paracaedibacteraceae;D_5__Candidatus Paracaedibacter;__
	0	0	0	0	0	0	0	0	0	0	0	0	0	0	0	0	0	0	0	0	7.83346e-06	1	0	0	0	0	0	0	D_0__Bacteria;D_1__Proteobacteria;D_2__Alphaproteobacteria;D_3__Rhizobiales;D_4__Rhizobiaceae;D_5__Aminobacter;D_6__Elbe River snow isolate Iso26
	7.83346e-05	7	0	0	0	0	0	0	0	0	0	0	0	0	0	0	1.56669e-05	1	0	0	1.17502e-05	1	0	0	0	0	0	0	D_0__Bacteria;D_1__Proteobacteria;D_2__Alphaproteobacteria;D_3__Rhodospirillales;D_4__Rhodospirillaceae;D_5__uncultured;D_6__metagenome
	0.000438674	37	0	0	0	0	0	0	0	0	0	0	0	0	0	0	0.000172336	15	8.22513e-05	7	1.56669e-05	1	0	0	7.83346e-06	1	0	0	D_0__Bacteria;D_1__Proteobacteria;D_2__Alphaproteobacteria;D_3__Rickettsiales;D_4__Rickettsiaceae;D_5__Candidatus Trichorickettsia;D_6__Candidatus Trichorickettsia mobilis
	0.000101835	9	0	0	0	0	0	0	0	0	0	0	0	0	0	0	2.35004e-05	2	0	0	1.17502e-05	1	0	0	0	0	0	0	D_0__Bacteria;D_1__Proteobacteria;D_2__Alphaproteobacteria;D_3__Rickettsiales;D_4__Rickettsiaceae;__;__
	0	0	0	0	0	0	0	0	0	0	0	0	0	0	0	0	0	0	0	0	7.83346e-06	1	0	0	0	0	0	0	D_0__Bacteria;D_1__Proteobacteria;D_2__Alphaproteobacteria;D_3__Tistrellales;D_4__Geminicoccaceae;D_5__Candidatus Alysiosphaera;__
	3.91673e-05	3	0	0	0	0	0	0	0	0	0	0	0	0	0	0	0	0	0	0	1.17502e-05	1	0	0	0	0	0	0	D_0__Bacteria;D_1__Proteobacteria;D_2__Alphaproteobacteria;__;__;__;__
	3.91673e-05	3	0	0	0	0	0	0	0	0	0	0	0	0	0	0	5.48342e-05	5	1.17502e-05	1	0	0	0	0	0	0	0	0	D_0__Bacteria;D_1__Acidobacteria;D_2__Acidobacteriia;D_3__Solibacterales;D_4__Solibacteraceae (Subgroup 3);D_5__Elev-16S-1166;__
	1.56669e-05	1	0	0	0	0	0	0	0	0	0	0	0	0	0	0	0	0	0	0	0	0	0	0	0	0	0	0	D_0__Bacteria;D_1__Acidobacteria;D_2__Aminicenantia;D_3__Aminicenantales;D_4__uncultured bacterium;D_5__uncultured bacterium;D_6__uncultured bacterium
	0.000113585	10	0	0	0	0	0	0	0	0	0	0	0	0	0	0	0	0	0	0	0	0	0	0	0	0	0	0	D_0__Bacteria;D_1__Acidobacteria;D_2__Blastocatellia (Subgroup 4);D_3__Blastocatellales;D_4__Blastocatellaceae;D_5__Blastocatella;__
	2.35004e-05	2	0	0	0	0	0	0	0	0	0	0	0	0	0	0	0	0	0	0	0	0	0	0	0	0	0	0	D_0__Bacteria;D_1__Acidobacteria;D_2__Blastocatellia (Subgroup 4);D_3__Blastocatellales;D_4__Blastocatellaceae;__;__
	7.83346e-06	1	0	0	0	0	0	0	0	0	0	0	0	0	0	0	0	0	0	0	0	0	0	0	0	0	0	0	D_0__Bacteria;D_1__Acidobacteria;D_2__Holophagae;D_3__Holophagales;D_4__Holophagaceae;D_5__uncultured;D_6__uncultured Acidobacteriaceae bacterium
	1.56669e-05	1	0	0	0	0	0	0	0	0	0	0	0	0	0	0	0	0	0	0	0	0	0	0	0	0	0	0	D_0__Bacteria;D_1__Acidobacteria;D_2__Holophagae;D_3__Subgroup 7;D_4__uncultured bacterium SJA-36;D_5__uncultured bacterium SJA-36;D_6__uncultured bacterium SJA-36
	2.35004e-05	2	0	0	0	0	0	0	0	0	0	0	0	0	0	0	0	0	0	0	0	0	0	0	0	0	0	0	D_0__Bacteria;D_1__Acidobacteria;D_2__Subgroup 6;D_3__Acidobacteria bacterium SCN 69-37;D_4__Acidobacteria bacterium SCN 69-37;D_5__Acidobacteria bacterium SCN 69-37;D_6__Acidobacteria bacterium SCN 69-37
	0.00021542	18	0	0	0	0	0	0	0	0	0	0	0	0	0	0	2.35004e-05	2	1.95837e-05	2	0	0	0	0	0	0	0	0	D_0__Bacteria;D_1__Acidobacteria;D_2__Subgroup 6;D_3__Unknown Order;D_4__Unknown Family;D_5__Luteitalea;D_6__uncultured Acidobacteria bacterium
	7.83346e-05	7	0	0	0	0	0	0	0	0	0	0	0	0	0	0	1.95837e-05	2	7.83346e-06	1	0	0	0	0	0	0	0	0	D_0__Bacteria;D_1__Acidobacteria;D_2__Thermoanaerobaculia;D_3__Thermoanaerobaculales;D_4__Thermoanaerobaculaceae;D_5__Subgroup 10;D_6__metagenome
	7.83346e-05	7	0	0	0	0	0	0	0	0	0	0	0	0	0	0	0	0	0	0	0	0	0	0	0	0	0	0	D_0__Bacteria;D_1__Acidobacteria;D_2__Thermoanaerobaculia;D_3__Thermoanaerobaculales;D_4__Thermoanaerobaculaceae;D_5__Subgroup 10;D_6__uncultured bacterium
	0.000748095	64	0	0	0	0	0	0	0	0	0	0	0	0	0	0	0	0	0	0	0	0	0	0	0	0	0	0	D_0__Bacteria;D_1__Actinobacteria;D_2__Acidimicrobiia;D_3__Microtrichales;D_4__Microtrichaceae;D_5__Candidatus Microthrix;__
	0.000141002	12	0	0	0	0	0	0	0	0	0	0	0	0	0	0	7.44179e-05	6	8.61681e-05	7	0	0	0	0	6.26677e-05	5	0	0	D_0__Bacteria;D_1__Actinobacteria;D_2__Acidimicrobiia;D_3__Microtrichales;D_4__Microtrichaceae;D_5__IMCC26207;D_6__uncultured bacterium
	0	0	0	0	0	0	0	0	0	0	0	0	0	0	0	0	0	0	0	0	0	0	0	0	7.83346e-06	1	0	0	D_0__Bacteria;D_1__Actinobacteria;D_2__Acidimicrobiia;D_3__Microtrichales;D_4__Microtrichaceae;D_5__uncultured;__
	3.52506e-05	3	0	0	0	0	7.83346e-06	1	0	0	0	0	0	0	0	0	0	0	0	0	0	0	0	0	0	0	0	0	D_0__Bacteria;D_1__Actinobacteria;D_2__Acidimicrobiia;D_3__Microtrichales;D_4__uncultured;D_5__metagenome;D_6__metagenome
	3.52506e-05	3	0	0	0	0	0	0	0	0	0	0	0	0	0	0	0	0	0	0	0	0	0	0	0	0	0	0	D_0__Bacteria;D_1__Actinobacteria;D_2__Acidimicrobiia;D_3__Microtrichales;D_4__uncultured;D_5__uncultured bacterium;D_6__uncultured bacterium
	5.8751e-05	5	0	0	0	0	0	0	0	0	0	0	0	0	0	0	0	0	0	0	0	0	0	0	0	0	0	0	D_0__Bacteria;D_1__Actinobacteria;D_2__Acidimicrobiia;D_3__Microtrichales;D_4__uncultured;D_5__wastewater metagenome;D_6__wastewater metagenome
	0.000133169	11	0	0	0	0	0	0	0	0	0	0	0	0	0	0	0	0	0	0	0	0	0	0	0	0	0	0	D_0__Bacteria;D_1__Actinobacteria;D_2__Actinobacteria;D_3__Actinomycetales;D_4__Actinomycetaceae;D_5__Actinomyces;D_6__uncultured Actinomycetales bacterium
	0	0	0	0	0	0	0	0	0	0	0	0	0	0	0	0	0	0	2.35004e-05	2	0	0	0	0	0	0	0	0	D_0__Bacteria;D_1__Actinobacteria;D_2__Actinobacteria;D_3__Actinomycetales;D_4__Actinomycetaceae;__;__
	0	0	0	0	0.000109668	9	0.000231087	20	5.48342e-05	5	0	0	0	0	0	0	0	0	0	0	0	0	0	0	0	0	0	0	D_0__Bacteria;D_1__Actinobacteria;D_2__Actinobacteria;D_3__Bifidobacteriales;D_4__Bifidobacteriaceae;D_5__Aeriscardovia;D_6__Bifidobacteriaceae genomosp. C1
	6.65844e-05	6	0	0	0	0	0	0	0	0	0	0	0	0	0	0	0	0	0	0	0	0	0	0	0	0	0	0	D_0__Bacteria;D_1__Actinobacteria;D_2__Actinobacteria;D_3__Bifidobacteriales;D_4__Bifidobacteriaceae;D_5__Bifidobacterium;D_6__Bifidobacterium bifidum
	0.000673678	57	0	0	0	0	0	0	0	0	0	0	0	0	0	0	0.000113585	10	3.52506e-05	3	0	0	0	0	0	0	0	0	D_0__Bacteria;D_1__Actinobacteria;D_2__Actinobacteria;D_3__Bifidobacteriales;D_4__Bifidobacteriaceae;D_5__Bifidobacterium;D_6__Bifidobacterium longum subsp. longum
	0	0	0	0	0	0	0	0	0	0	0	0	0	0	0	0	1.17502e-05	1	0	0	0	0	0	0	0	0	0	0	D_0__Bacteria;D_1__Actinobacteria;D_2__Actinobacteria;D_3__Corynebacteriales;D_4__Corynebacteriaceae;D_5__Corynebacterium 1;D_6__Corynebacterium provencense
	0.000438674	37	0	0	0	0	0	0	0	0	0	0	0	0	0	0	0.000188003	16	0.000235004	20	0	0	0	0	0	0	0	0	D_0__Bacteria;D_1__Actinobacteria;D_2__Actinobacteria;D_3__Corynebacteriales;D_4__Corynebacteriaceae;D_5__Corynebacterium 1;D_6__Corynebacterium xerosis
	0.000172336	15	0	0	0	0	0	0	0	0	0	0	0	0	0	0	0	0	0	0	0	0	0	0	0	0	0	0	D_0__Bacteria;D_1__Actinobacteria;D_2__Actinobacteria;D_3__Corynebacteriales;D_4__Dietziaceae;D_5__Dietzia;__
	0.00018017	15	0	0	0	0	0	0	0	0	0	0	0	0	0	0	0	0	0	0	0	0	0	0	0	0	0	0	D_0__Bacteria;D_1__Actinobacteria;D_2__Actinobacteria;D_3__Frankiales;D_4__Cryptosporangiaceae;D_5__Fodinicola;D_6__metagenome
	2.74171e-05	2	0	0	0	0	0	0	0	0	0	0	0	0	0	0	0	0	1.95837e-05	2	0	0	0	0	0	0	0	0	D_0__Bacteria;D_1__Actinobacteria;D_2__Actinobacteria;D_3__Frankiales;D_4__Frankiaceae;D_5__Jatrophihabitans;D_6__metagenome
	0.000121419	10	0	0	0	0	0	0	0	0	0	0	0	0	0	0	0	0	0	0	0	0	0	0	0	0	0	0	D_0__Bacteria;D_1__Actinobacteria;D_2__Actinobacteria;D_3__Frankiales;D_4__Nakamurellaceae;D_5__Nakamurella;__
	0.000117502	10	0	0	0	0	0	0	0	0	0	0	0	0	0	0	0	0	0	0	0	0	0	0	0	0	0	0	D_0__Bacteria;D_1__Actinobacteria;D_2__Actinobacteria;D_3__Micrococcales;D_4__Beutenbergiaceae;D_5__Salana;D_6__uncultured bacterium
	0.000438674	37	0	0	0	0	0	0	0	0	0	0	0	0	0	0	5.48342e-05	5	4.70008e-05	4	0	0	0	0	0	0	0	0	D_0__Bacteria;D_1__Actinobacteria;D_2__Actinobacteria;D_3__Micrococcales;D_4__Beutenbergiaceae;D_5__metagenome;D_6__metagenome
	8.22513e-05	7	0	0	0	0	0	0	0	0	0	0	0	0	0	0	0	0	1.95837e-05	2	0	0	0	0	0	0	0	0	D_0__Bacteria;D_1__Actinobacteria;D_2__Actinobacteria;D_3__Micrococcales;D_4__Bogoriellaceae;D_5__Georgenia;D_6__uncultured bacterium
	0	0	0	0	1.95837e-05	2	0	0	0	0	0	0	0	0	0	0	0	0	0	0	0	0	0	0	0	0	0	0	D_0__Bacteria;D_1__Actinobacteria;D_2__Actinobacteria;D_3__Micrococcales;D_4__Brevibacteriaceae;D_5__Brevibacterium;D_6__Brevibacterium samyangense
	0	0	0	0	0	0	0	0	0	0	0	0	0	0	0	0	7.05011e-05	6	0	0	0	0	0	0	0	0	0	0	D_0__Bacteria;D_1__Actinobacteria;D_2__Actinobacteria;D_3__Micrococcales;D_4__Dermatophilaceae;D_5__uncultured;D_6__metagenome
	0.000141002	12	0	0	0	0	0	0	0	0	0	0	0	0	0	0	6.65844e-05	6	3.13338e-05	3	0	0	0	0	0	0	0	0	D_0__Bacteria;D_1__Actinobacteria;D_2__Actinobacteria;D_3__Micrococcales;D_4__Intrasporangiaceae;D_5__Tetrasphaera;D_6__Tetrasphaera jenkinsii Ben 74
	0.000654094	56	0	0	0	0	0	0	0	0	0	0	0	0	0	0	7.44179e-05	6	0.000133169	11	0	0	0	0	0	0	0	0	D_0__Bacteria;D_1__Actinobacteria;D_2__Actinobacteria;D_3__Micrococcales;D_4__Intrasporangiaceae;D_5__Tetrasphaera;__
	7.83346e-05	7	0	0	0	0	0	0	0	0	0	0	0	0	0	0	0	0	7.83346e-06	1	0	0	0	0	0	0	0	0	D_0__Bacteria;D_1__Actinobacteria;D_2__Actinobacteria;D_3__Micrococcales;D_4__Intrasporangiaceae;__;__
	0	0	0	0	0	0	0.000121419	10	0	0	0	0	0	0	0	0	0	0	0	0	0	0	0	0	0	0	0	0	D_0__Bacteria;D_1__Actinobacteria;D_2__Actinobacteria;D_3__Micrococcales;D_4__Microbacteriaceae;D_5__Agromyces;D_6__Agromyces mediolanus
	5.09175e-05	4	0	0	0	0	0	0	0	0	0	0	0	0	0	0	0	0	0	0	0	0	0	0	0	0	0	0	D_0__Bacteria;D_1__Actinobacteria;D_2__Actinobacteria;D_3__Micrococcales;D_4__Microbacteriaceae;D_5__Leucobacter;D_6__uncultured Leucobacter sp.
	0	0	0	0	1.95837e-05	2	0	0	0	0	0	0	0	0	0	0	0	0	0	0	0	0	0	0	0	0	0	0	D_0__Bacteria;D_1__Actinobacteria;D_2__Actinobacteria;D_3__Micrococcales;D_4__Micrococcaceae;D_5__Glutamicibacter;__
	3.52506e-05	3	0	0	0	0	0	0	0	0	0	0	0	0	0	0	0	0	0	0	0	0	0	0	0	0	0	0	D_0__Bacteria;D_1__Actinobacteria;D_2__Actinobacteria;D_3__Micrococcales;D_4__Micrococcaceae;D_5__Kocuria;D_6__Kocuria rhizophila
	2.74171e-05	2	0	0	0	0	0	0	0	0	0	0	0	0	0	0	0	0	0	0	0	0	0	0	0	0	0	0	D_0__Bacteria;D_1__Actinobacteria;D_2__Actinobacteria;D_3__Micrococcales;D_4__Micrococcaceae;D_5__Micrococcus;__
	6.26677e-05	5	0	0	0	0	0	0	0	0	0	0	0	0	0	0	0	0	6.26677e-05	5	0	0	0	0	0	0	0	0	D_0__Bacteria;D_1__Actinobacteria;D_2__Actinobacteria;D_3__Micrococcales;D_4__Micrococcaceae;D_5__Rothia;__
	5.48342e-05	5	0	0	0	0	0	0	0	0	0	0	0	0	0	0	0	0	2.35004e-05	2	0	0	0	0	0	0	0	0	D_0__Bacteria;D_1__Actinobacteria;D_2__Actinobacteria;D_3__Micrococcales;__;__;__
	0	0	0	0	0	0	7.83346e-06	1	0	0	0	0	0	0	0	0	0	0	0	0	0	0	0	0	0	0	0	0	D_0__Bacteria;D_1__Actinobacteria;D_2__Actinobacteria;D_3__Micromonosporales;D_4__Micromonosporaceae;D_5__Micromonospora;__
	0	0	0	0	0	0	0	0	0	0	0	0	0	0	0	0	2.35004e-05	2	0	0	0	0	0	0	0	0	0	0	D_0__Bacteria;D_1__Actinobacteria;D_2__Actinobacteria;D_3__Propionibacteriales;D_4__Nocardioidaceae;D_5__Nocardioides;D_6__metagenome
	6.65844e-05	6	0	0	0	0	0	0	0	0	0	0	0	0	0	0	1.17502e-05	1	0	0	0	0	0	0	0	0	0	0	D_0__Bacteria;D_1__Actinobacteria;D_2__Actinobacteria;D_3__Propionibacteriales;D_4__Nocardioidaceae;D_5__Nocardioides;__
	0	0	0	0	0	0	0.000117502	10	0	0	0	0	0	0	0	0	0	0	0	0	0	0	0	0	0	0	0	0	D_0__Bacteria;D_1__Actinobacteria;D_2__Actinobacteria;D_3__Propionibacteriales;D_4__Propionibacteriaceae;D_5__Acidipropionibacterium;D_6__unidentified
	0.000282005	24	0	0	0	0	0	0	0	0	0	0	0	0	0	0	7.44179e-05	6	5.09175e-05	4	0	0	0	0	0	0	0	0	D_0__Bacteria;D_1__Actinobacteria;D_2__Actinobacteria;D_3__Propionibacteriales;D_4__Propionibacteriaceae;D_5__Brooklawnia;__
	6.65844e-05	6	0	0	0	0	0	0	0	0	0	0	0	0	0	0	0	0	0	0	0	0	0	0	0	0	0	0	D_0__Bacteria;D_1__Actinobacteria;D_2__Actinobacteria;D_3__Propionibacteriales;D_4__Propionibacteriaceae;D_5__Microlunatus;__
	0	0	0	0	0	0	0	0	0	0	0	0	0	0	0	0	8.22513e-05	7	0	0	0	0	0	0	0	0	0	0	D_0__Bacteria;D_1__Actinobacteria;D_2__Actinobacteria;D_3__Propionibacteriales;D_4__Propionibacteriaceae;D_5__Micropruina;__
	0.000125335	11	0	0	0	0	0	0	0	0	0	0	0	0	0	0	9.79183e-05	8	0	0	0	0	0	0	0	0	0	0	D_0__Bacteria;D_1__Actinobacteria;D_2__Actinobacteria;D_3__Propionibacteriales;D_4__Propionibacteriaceae;D_5__Propionicicella;D_6__metagenome
	4.70008e-05	4	0	0	0	0	0	0	0	0	0	0	0	0	0	0	0	0	0	0	0	0	0	0	0	0	0	0	D_0__Bacteria;D_1__Actinobacteria;D_2__Actinobacteria;D_3__Propionibacteriales;D_4__Propionibacteriaceae;D_5__Propionicicella;D_6__uncultured bacterium
	0.000144919	12	0	0	0	0	0	0	0	0	0	0	0	0	0	0	0	0	7.83346e-05	7	0	0	0	0	0	0	0	0	D_0__Bacteria;D_1__Actinobacteria;D_2__Actinobacteria;D_3__Propionibacteriales;D_4__Propionibacteriaceae;D_5__Propioniciclava;D_6__gut metagenome
	5.8751e-05	5	0	0	3.91673e-05	3	0	0	0	0	0	0	0	0	0	0	5.8751e-05	5	0	0	0	0	0	0	0	0	0	0	D_0__Bacteria;D_1__Actinobacteria;D_2__Actinobacteria;D_3__Propionibacteriales;D_4__Propionibacteriaceae;D_5__Propioniciclava;D_6__metagenome
	5.8751e-05	5	0	0	0	0	0	0	0	0	0	0	0	0	0	0	0	0	2.74171e-05	2	0	0	0	0	0	0	0	0	D_0__Bacteria;D_1__Actinobacteria;D_2__Actinobacteria;D_3__Propionibacteriales;D_4__Propionibacteriaceae;D_5__Propioniciclava;__
	2.35004e-05	2	0	0	0	0	1.95837e-05	2	3.13338e-05	3	0	0	0	0	0	0	0	0	0	0	0	0	0	0	0	0	0	0	D_0__Bacteria;D_1__Actinobacteria;D_2__Actinobacteria;D_3__Propionibacteriales;D_4__Propionibacteriaceae;__;__
	0	0	0	0	0	0	0	0	0	0	0	0	0	0	0	0	0	0	0	0	0	0	0	0	7.83346e-06	1	0	0	D_0__Bacteria;D_1__Actinobacteria;D_2__Actinobacteria;D_3__Streptosporangiales;D_4__Thermomonosporaceae;D_5__Actinoallomurus;D_6__uncultured bacterium
	4.3084e-05	4	0	0	0.00112802	96	0.0116954	995	0.0132699	1129	0.00269471	229	0.000329005	28	0	0	0	0	0	0	0	0	0	0	0	0	0	0	D_0__Bacteria;D_1__Actinobacteria;D_2__Coriobacteriia;D_3__Coriobacteriales;D_4__Atopobiaceae;D_5__Olsenella;D_6__uncultured bacterium
	0.000434757	37	0	0	0	0	0	0	0	0	0	0	0	0	0	0	3.52506e-05	3	0	0	0	0	0	0	0	0	0	0	D_0__Bacteria;D_1__Actinobacteria;D_2__Coriobacteriia;D_3__Coriobacteriales;D_4__Coriobacteriaceae;D_5__Collinsella;__
	0	0	0	0	0	0	0	0	0	0	0	0	0	0	0	0	1.17502e-05	1	0	0	0	0	0	0	0	0	0	0	D_0__Bacteria;D_1__Actinobacteria;D_2__Coriobacteriia;D_3__Coriobacteriales;D_4__Coriobacteriales Incertae Sedis;D_5__uncultured;D_6__Coriobacteriaceae bacterium SNR48-44
	3.13338e-05	3	0	0	0	0	0	0	0	0	0	0	0	0	0	0	0	0	0	0	0	0	0	0	0	0	0	0	D_0__Bacteria;D_1__Actinobacteria;D_2__Coriobacteriia;D_3__Coriobacteriales;D_4__Eggerthellaceae;D_5__Eggerthella;D_6__uncultured bacterium
	1.56669e-05	1	0	0	0	0	0	0	0	0	0	0	0	0	0	0	0	0	0	0	0	0	0	0	0	0	0	0	D_0__Bacteria;D_1__Actinobacteria;D_2__Thermoleophilia;D_3__Gaiellales;D_4__uncultured;D_5__uncultured prokaryote;D_6__uncultured prokaryote
	1.17502e-05	1	0	0	0	0	0	0	0	0	0	0	0	0	0	0	0	0	0	0	0	0	0	0	0	0	0	0	D_0__Bacteria;D_1__Armatimonadetes;D_2__Fimbriimonadia;D_3__Fimbriimonadales;D_4__Fimbriimonadaceae;D_5__uncultured bacterium;D_6__uncultured bacterium
	1.95837e-05	2	0	0	0	0	0	0	0	0	0	0	0	0	0	0	0	0	0	0	0	0	0	0	0	0	0	0	D_0__Bacteria;D_1__Armatimonadetes;D_2__uncultured;D_3__uncultured bacterium SJA-171;D_4__uncultured bacterium SJA-171;D_5__uncultured bacterium SJA-171;D_6__uncultured bacterium SJA-171
	0.000109668	9	0	0	0	0	0	0	0	0	0	0	0	0	0	0	2.35004e-05	2	0	0	0	0	0	0	0	0	0	0	D_0__Bacteria;D_1__Armatimonadetes;D_2__uncultured;D_3__uncultured bacterium;D_4__uncultured bacterium;D_5__uncultured bacterium;D_6__uncultured bacterium
	0.000509175	43	0	0	0	0	0	0	0	0	0	0	0	0	0	0	0	0	0	0	0	0	0	0	0	0	0	0	D_0__Bacteria;D_1__BRC1;D_2__metagenome;D_3__metagenome;D_4__metagenome;D_5__metagenome;D_6__metagenome
	5.09175e-05	4	0	0	0	0	0	0	0	0	0	0	0	0	0	0	0	0	0	0	0	0	0	0	0	0	0	0	D_0__Bacteria;D_1__BRC1;D_2__uncultured bacterium;D_3__uncultured bacterium;D_4__uncultured bacterium;D_5__uncultured bacterium;D_6__uncultured bacterium
	7.44179e-05	6	0	0	0	0	0	0	0	0	0	0	0	0	0	0	0	0	0	0	0	0	0	0	0	0	0	0	D_0__Bacteria;D_1__BRC1;__;__;__;__;__
	0.000105752	9	0	0	0	0	0	0	0	0	0	0	0	0	0	0	2.74171e-05	2	3.13338e-05	3	0	0	0	0	0	0	0	0	D_0__Bacteria;D_1__Bacteroidetes;D_2__Bacteroidia;D_3__Bacteroidales;D_4__009E01-B-SD-P15;D_5__uncultured bacterium;D_6__uncultured bacterium
	1.95837e-05	2	0	0	0	0	0	0	0	0	0	0	0	0	0	0	0	0	0	0	0	0	0	0	0	0	0	0	D_0__Bacteria;D_1__Bacteroidetes;D_2__Bacteroidia;D_3__Bacteroidales;D_4__Bacteroidaceae;D_5__Bacteroides;D_6__Bacteroides coprocola DSM 17136
	0.000144919	12	0	0	0	0	0	0	0	0	0	0	0	0	0	0	0	0	0	0	0	0	0	0	0	0	0	0	D_0__Bacteria;D_1__Bacteroidetes;D_2__Bacteroidia;D_3__Bacteroidales;D_4__Bacteroidaceae;D_5__Bacteroides;D_6__Bacteroides eggerthii DSM 20697
	6.26677e-05	5	0	0	0	0	0	0	0	0	0	0	0	0	0	0	5.48342e-05	5	0	0	0	0	0	0	0	0	0	0	D_0__Bacteria;D_1__Bacteroidetes;D_2__Bacteroidia;D_3__Bacteroidales;D_4__Bacteroidaceae;D_5__Bacteroides;D_6__Bacteroides neonati
	0.000246754	21	0	0	0	0	0	0	0	0	0	0	0	0	0	0	0.000105752	9	3.52506e-05	3	0	0	0	0	0	0	0	0	D_0__Bacteria;D_1__Bacteroidetes;D_2__Bacteroidia;D_3__Bacteroidales;D_4__Bacteroidaceae;D_5__Bacteroides;D_6__Bacteroides paurosaccharolyticus JCM 15092
	4.3084e-05	4	0	0	0	0	0	0	0	0	0	0	0	0	0	0	0	0	7.83346e-06	1	0	0	0	0	0	0	0	0	D_0__Bacteria;D_1__Bacteroidetes;D_2__Bacteroidia;D_3__Bacteroidales;D_4__Bacteroidaceae;D_5__Bacteroides;D_6__Bacteroides plebeius
	0.00038384	33	0	0	0	0	0	0	0	0	0	0	0	0	0	0	7.83346e-05	7	0	0	0	0	0	0	0	0	0	0	D_0__Bacteria;D_1__Bacteroidetes;D_2__Bacteroidia;D_3__Bacteroidales;D_4__Bacteroidaceae;D_5__Bacteroides;D_6__Bacteroides stercoris ATCC 43183
	0.000321172	27	0	0	0	0	0	0	0	0	0	0	0	0	0	0	0.000113585	10	1.95837e-05	2	0	0	0	0	0	0	0	0	D_0__Bacteria;D_1__Bacteroidetes;D_2__Bacteroidia;D_3__Bacteroidales;D_4__Bacteroidaceae;D_5__Bacteroides;D_6__uncultured Bacteroides sp.
	7.83346e-06	1	0	0	0	0	0	0	0	0	0	0	0	0	0	0	0	0	0	0	0	0	0	0	0	0	0	0	D_0__Bacteria;D_1__Bacteroidetes;D_2__Bacteroidia;D_3__Bacteroidales;D_4__Bacteroidetes BD2-2;__;__
	0.000411257	35	0	0	0	0	0	0	0	0	0	0	0	0	0	0	0.000176253	15	2.35004e-05	2	0	0	0	0	1.56669e-05	1	0	0	D_0__Bacteria;D_1__Bacteroidetes;D_2__Bacteroidia;D_3__Bacteroidales;D_4__Bacteroidetes vadinHA17;D_5__uncultured bacterium;D_6__uncultured bacterium
	4.3084e-05	4	0	0	0	0	0	0	0	0	0	0	0	0	0	0	0	0	0	0	0	0	0	0	0	0	0	0	D_0__Bacteria;D_1__Bacteroidetes;D_2__Bacteroidia;D_3__Bacteroidales;D_4__Barnesiellaceae;D_5__Barnesiella;__
	0	0	0	0	0	0	0	0	0	0	0	0	0	0	0	0	7.83346e-06	1	0	0	0	0	0	0	0	0	0	0	D_0__Bacteria;D_1__Bacteroidetes;D_2__Bacteroidia;D_3__Bacteroidales;D_4__Barnesiellaceae;D_5__uncultured;D_6__gut metagenome
	3.91673e-05	3	0	0	0	0	0	0	0	0	0	0	0	0	0	0	0	0	0	0	0	0	0	0	7.83346e-06	1	0	0	D_0__Bacteria;D_1__Bacteroidetes;D_2__Bacteroidia;D_3__Bacteroidales;D_4__Dysgonomonadaceae;D_5__Dysgonomonas;D_6__uncultured Bacteroidetes bacterium
	6.26677e-05	5	0	0	0	0	0	0	0	0	0	0	0	0	0	0	0	0	0	0	0	0	0	0	0	0	0	0	D_0__Bacteria;D_1__Bacteroidetes;D_2__Bacteroidia;D_3__Bacteroidales;D_4__Dysgonomonadaceae;D_5__Petrimonas;D_6__uncultured bacterium
	2.74171e-05	2	0	0	0	0	0	0	0	0	0	0	0	0	0	0	3.91673e-05	3	0	0	0	0	0	0	0	0	0	0	D_0__Bacteria;D_1__Bacteroidetes;D_2__Bacteroidia;D_3__Bacteroidales;D_4__Dysgonomonadaceae;D_5__Petrimonas;__
	5.8751e-05	5	0	0	0	0	0	0	0	0	0	0	0	0	0	0	4.3084e-05	4	0	0	0	0	0	0	0	0	0	0	D_0__Bacteria;D_1__Bacteroidetes;D_2__Bacteroidia;D_3__Bacteroidales;D_4__Dysgonomonadaceae;D_5__uncultured;__
	9.00848e-05	8	0	0	0	0	0	0	0	0	0	0	0	0	0	0	5.8751e-05	5	0	0	0	0	0	0	0	0	0	0	D_0__Bacteria;D_1__Bacteroidetes;D_2__Bacteroidia;D_3__Bacteroidales;D_4__F082;D_5__uncultured bacterium;D_6__uncultured bacterium
	7.83346e-06	1	0	0	0	0	0	0	0	0	0	0	0	0	0	0	0	0	0	0	0	0	0	0	0	0	0	0	D_0__Bacteria;D_1__Bacteroidetes;D_2__Bacteroidia;D_3__Bacteroidales;D_4__GZKB124;D_5__uncultured bacterium;D_6__uncultured bacterium
	1.95837e-05	2	0	0	0	0	0	0	0	0	0	0	0	0	0	0	7.83346e-06	1	0	0	0	0	0	0	0	0	0	0	D_0__Bacteria;D_1__Bacteroidetes;D_2__Bacteroidia;D_3__Bacteroidales;D_4__Marinifilaceae;D_5__Odoribacter;D_6__gut metagenome
	0	0	0	0	0	0	0	0	0	0	0	0	0	0	0	0	0	0	7.83346e-06	1	0	0	0	0	0	0	0	0	D_0__Bacteria;D_1__Bacteroidetes;D_2__Bacteroidia;D_3__Bacteroidales;D_4__Marinifilaceae;D_5__Odoribacter;D_6__uncultured organism
	0	0	0	0	0	0	0	0	0	0	0	0	0	0	0	0	1.17502e-05	1	0	0	0	0	0	0	0	0	0	0	D_0__Bacteria;D_1__Bacteroidetes;D_2__Bacteroidia;D_3__Bacteroidales;D_4__Marinilabiliaceae;D_5__Saccharicrinis;D_6__Saccharicrinis carchari
	0.000141002	12	0	0	0	0	0	0	0	0	0	0	0	0	0	0	4.3084e-05	4	0	0	0	0	0	0	0	0	0	0	D_0__Bacteria;D_1__Bacteroidetes;D_2__Bacteroidia;D_3__Bacteroidales;D_4__Marinilabiliaceae;D_5__[Cytophaga] xylanolytica group;D_6__uncultured bacterium
	2.35004e-05	2	0	0	0	0	0	0	0	0	0	0	0	0	0	0	0	0	0	0	0	0	0	0	0	0	0	0	D_0__Bacteria;D_1__Bacteroidetes;D_2__Bacteroidia;D_3__Bacteroidales;D_4__Marinilabiliaceae;D_5__[Cytophaga] xylanolytica group;D_6__uncultured prokaryote
	7.83346e-06	1	0	0	0	0	0	0	0	0	0	0	0	0	0	0	0	0	0	0	0	0	0	0	0	0	0	0	D_0__Bacteria;D_1__Bacteroidetes;D_2__Bacteroidia;D_3__Bacteroidales;D_4__Marinilabiliaceae;D_5__uncultured;D_6__metagenome
	0.000258504	22	0	0	0	0	0	0	0	0	0	0	0	0	0	0	5.8751e-05	5	6.65844e-05	6	0	0	0	0	0	0	0	0	D_0__Bacteria;D_1__Bacteroidetes;D_2__Bacteroidia;D_3__Bacteroidales;D_4__Paludibacteraceae;D_5__Paludibacter;D_6__uncultured anaerobic bacterium
	0.00019192	16	0	0	0	0	0	0	0	0	0	0	0	0	0	0	5.09175e-05	4	0	0	0	0	0	0	0	0	0	0	D_0__Bacteria;D_1__Bacteroidetes;D_2__Bacteroidia;D_3__Bacteroidales;D_4__Paludibacteraceae;D_5__Paludibacter;__
	0.000317255	27	0	0	0	0	0	0	0	0	0	0	0	0	0	0	3.91673e-05	3	0	0	0	0	0	0	0	0	0	0	D_0__Bacteria;D_1__Bacteroidetes;D_2__Bacteroidia;D_3__Bacteroidales;D_4__Paludibacteraceae;D_5__uncultured;D_6__metagenome
	3.52506e-05	3	0	0	0	0	0	0	0	0	0	0	0	0	0	0	1.95837e-05	2	0	0	0	0	0	0	0	0	0	0	D_0__Bacteria;D_1__Bacteroidetes;D_2__Bacteroidia;D_3__Bacteroidales;D_4__Paludibacteraceae;D_5__uncultured;__
	1.56669e-05	1	0	0	0	0	0	0	0	0	0	0	0	0	0	0	1.17502e-05	1	0	0	0	0	0	0	0	0	0	0	D_0__Bacteria;D_1__Bacteroidetes;D_2__Bacteroidia;D_3__Bacteroidales;D_4__PeH15;D_5__uncultured bacterium;D_6__uncultured bacterium
	7.83346e-06	1	0	0	0	0	0	0	0	0	0	0	0	0	0	0	0	0	0	0	0	0	0	0	0	0	0	0	D_0__Bacteria;D_1__Bacteroidetes;D_2__Bacteroidia;D_3__Bacteroidales;D_4__Prevotellaceae;D_5__Alloprevotella;D_6__Prevotellamassilia timonensis
	1.95837e-05	2	0	0	0	0	0	0	0	0	0	0	0	0	0	0	0	0	0	0	0	0	0	0	0	0	0	0	D_0__Bacteria;D_1__Bacteroidetes;D_2__Bacteroidia;D_3__Bacteroidales;D_4__Prevotellaceae;D_5__Alloprevotella;D_6__uncultured bacterium
	1.17502e-05	1	0	0	0	0	0	0	0	0	0	0	0	0	0	0	0	0	0	0	0	0	0	0	0	0	0	0	D_0__Bacteria;D_1__Bacteroidetes;D_2__Bacteroidia;D_3__Bacteroidales;D_4__Prevotellaceae;D_5__Alloprevotella;D_6__uncultured organism
	0	0	0	0	0	0	1.56669e-05	1	0	0	0	0	0	0	0	0	0	0	0	0	0	0	0	0	0	0	0	0	D_0__Bacteria;D_1__Bacteroidetes;D_2__Bacteroidia;D_3__Bacteroidales;D_4__Prevotellaceae;D_5__Prevotella 7;D_6__uncultured Prevotella sp.
	0.000156669	13	0	0	0	0	0	0	0	0	0	0	0	0	0	0	0	0	0	0	0	0	0	0	0	0	0	0	D_0__Bacteria;D_1__Bacteroidetes;D_2__Bacteroidia;D_3__Bacteroidales;D_4__Prevotellaceae;D_5__Prevotellaceae UCG-004;__
	0	0	0	0	0	0	0	0	0	0	0	0	0	0	0	0	0	0	7.83346e-06	1	0	0	0	0	0	0	0	0	D_0__Bacteria;D_1__Bacteroidetes;D_2__Bacteroidia;D_3__Bacteroidales;D_4__Prolixibacteraceae;D_5__Meniscus;D_6__uncultured bacterium
	9.79183e-05	8	0	0	0	0	0	0	0	0	0	0	0	0	0	0	0	0	0	0	0	0	0	0	0	0	0	0	D_0__Bacteria;D_1__Bacteroidetes;D_2__Bacteroidia;D_3__Bacteroidales;D_4__Prolixibacteraceae;D_5__Roseimarinus;D_6__uncultured bacterium
	2.35004e-05	2	0	0	0	0	0	0	0	0	0	0	0	0	0	0	0	0	0	0	0	0	0	0	0	0	0	0	D_0__Bacteria;D_1__Bacteroidetes;D_2__Bacteroidia;D_3__Bacteroidales;D_4__Prolixibacteraceae;D_5__WCHB1-32;D_6__uncultured bacterium
	2.74171e-05	2	0	0	0	0	0	0	0	0	0	0	0	0	0	0	0	0	0	0	0	0	0	0	0	0	0	0	D_0__Bacteria;D_1__Bacteroidetes;D_2__Bacteroidia;D_3__Bacteroidales;D_4__Prolixibacteraceae;D_5__WCHB1-32;__
	0	0	0	0	0	0	0	0	0	0	0	0	0	0	0	0	0	0	1.17502e-05	1	0	0	0	0	0	0	0	0	D_0__Bacteria;D_1__Bacteroidetes;D_2__Bacteroidia;D_3__Bacteroidales;D_4__Prolixibacteraceae;D_5__uncultured;D_6__uncultured anaerobic bacterium
	3.52506e-05	3	0	0	0	0	0	0	0	0	0	0	0	0	0	0	0	0	0	0	0	0	0	0	0	0	0	0	D_0__Bacteria;D_1__Bacteroidetes;D_2__Bacteroidia;D_3__Bacteroidales;D_4__Prolixibacteraceae;D_5__uncultured;__
	7.83346e-06	1	0	0	0	0	0	0	0	0	0	0	0	0	0	0	0	0	0	0	0	0	0	0	0	0	0	0	D_0__Bacteria;D_1__Bacteroidetes;D_2__Bacteroidia;D_3__Bacteroidales;D_4__Rikenellaceae;D_5__Alistipes;D_6__Alistipes obesi
	0.000462174	39	0	0	0	0	0	0	0	0	0	0	0	0	0	0	0.000113585	10	4.3084e-05	4	0	0	0	0	0	0	0	0	D_0__Bacteria;D_1__Bacteroidetes;D_2__Bacteroidia;D_3__Bacteroidales;D_4__Rikenellaceae;D_5__Alistipes;D_6__uncultured bacterium
	2.35004e-05	2	0	0	0	0	0	0	0	0	0	0	0	0	0	0	0	0	0	0	0	0	0	0	0	0	0	0	D_0__Bacteria;D_1__Bacteroidetes;D_2__Bacteroidia;D_3__Bacteroidales;D_4__Rikenellaceae;D_5__Anaerocella;D_6__uncultured Bacteroidetes bacterium
	1.56669e-05	1	0	0	0	0	0	0	0	0	0	0	0	0	0	0	6.26677e-05	5	7.83346e-06	1	0	0	0	0	0	0	0	0	D_0__Bacteria;D_1__Bacteroidetes;D_2__Bacteroidia;D_3__Bacteroidales;D_4__Rikenellaceae;D_5__Anaerocella;D_6__uncultured bacterium
	6.26677e-05	5	0	0	0	0	0	0	0	0	0	0	0	0	0	0	0	0	0	0	0	0	0	0	0	0	0	0	D_0__Bacteria;D_1__Bacteroidetes;D_2__Bacteroidia;D_3__Bacteroidales;D_4__Rikenellaceae;D_5__Bact-08;D_6__uncultured bacterium
	1.17502e-05	1	0	0	0	0	0	0	0	0	0	0	0	0	0	0	0	0	0	0	0	0	0	0	0	0	0	0	D_0__Bacteria;D_1__Bacteroidetes;D_2__Bacteroidia;D_3__Bacteroidales;D_4__Rikenellaceae;D_5__Rikenellaceae RC9 gut group;D_6__metagenome
	9.40015e-05	8	0	0	0	0	0	0	0	0	0	0	0	0	0	0	5.09175e-05	4	1.95837e-05	2	0	0	0	0	0	0	0	0	D_0__Bacteria;D_1__Bacteroidetes;D_2__Bacteroidia;D_3__Bacteroidales;D_4__Rikenellaceae;D_5__Rikenellaceae RC9 gut group;D_6__uncultured prokaryote
	0.000121419	10	0	0	0	0	0	0	0	0	0	0	0	0	0	0	3.52506e-05	3	1.56669e-05	1	0	0	0	0	1.17502e-05	1	0	0	D_0__Bacteria;D_1__Bacteroidetes;D_2__Bacteroidia;D_3__Bacteroidales;D_4__Rikenellaceae;D_5__dgA-11 gut group;D_6__uncultured bacterium
	3.52506e-05	3	0	0	0	0	0	0	0	0	0	0	0	0	0	0	1.56669e-05	1	0	0	0	0	0	0	0	0	0	0	D_0__Bacteria;D_1__Bacteroidetes;D_2__Bacteroidia;D_3__Bacteroidales;D_4__Rikenellaceae;D_5__uncultured;D_6__uncultured Rikenellaceae bacterium
	0	0	0	0	0	0	0	0	0	0	0	0	0	0	0	0	7.83346e-06	1	0	0	0	0	0	0	0	0	0	0	D_0__Bacteria;D_1__Bacteroidetes;D_2__Bacteroidia;D_3__Bacteroidales;D_4__Tannerellaceae;D_5__Macellibacteroides;__
	0.00019192	16	0	0	0	0	0	0	0	0	0	0	0	0	0	0	5.48342e-05	5	0	0	0	0	0	0	0	0	0	0	D_0__Bacteria;D_1__Bacteroidetes;D_2__Bacteroidia;D_3__Bacteroidales;D_4__Tannerellaceae;D_5__Parabacteroides;D_6__Parabacteroides distasonis
	7.83346e-06	1	0	0	0	0	0	0	0	0	0	0	0	0	0	0	0	0	0	0	0	0	0	0	0	0	0	0	D_0__Bacteria;D_1__Bacteroidetes;D_2__Bacteroidia;D_3__Bacteroidales;D_4__p-251-o5;D_5__uncultured bacterium;D_6__uncultured bacterium
	1.56669e-05	1	0	0	0	0	0	0	0	0	0	0	0	0	0	0	0	0	0	0	0	0	0	0	0	0	0	0	D_0__Bacteria;D_1__Bacteroidetes;D_2__Bacteroidia;D_3__Bacteroidales;D_4__uncultured;D_5__gut metagenome;D_6__gut metagenome
	3.91673e-05	3	0	0	0	0	0	0	0	0	0	0	0	0	0	0	0	0	0	0	0	0	0	0	0	0	0	0	D_0__Bacteria;D_1__Bacteroidetes;D_2__Bacteroidia;D_3__Bacteroidetes VC2.1 Bac22;D_4__metagenome;D_5__metagenome;D_6__metagenome
	6.65844e-05	6	0	0	0	0	0	0	0	0	0	0	0	0	0	0	0	0	0	0	0	0	0	0	0	0	0	0	D_0__Bacteria;D_1__Bacteroidetes;D_2__Bacteroidia;D_3__Chitinophagales;D_4__37-13;D_5__uncultured Bacteroidetes bacterium;D_6__uncultured Bacteroidetes bacterium
	1.95837e-05	2	0	0	0	0	0	0	0	0	0	0	0	0	0	0	0	0	0	0	0	0	0	0	0	0	0	0	D_0__Bacteria;D_1__Bacteroidetes;D_2__Bacteroidia;D_3__Chitinophagales;D_4__37-13;D_5__uncultured bacterium;D_6__uncultured bacterium
	0	0	0	0	0	0	0	0	0	0	0	0	0	0	0	0	1.56669e-05	1	0	0	0	0	0	0	0	0	0	0	D_0__Bacteria;D_1__Bacteroidetes;D_2__Bacteroidia;D_3__Chitinophagales;D_4__37-13;__;__
	6.26677e-05	5	0	0	0	0	0	0	0	0	0	0	0	0	0	0	0	0	0	0	0	0	0	0	0	0	0	0	D_0__Bacteria;D_1__Bacteroidetes;D_2__Bacteroidia;D_3__Chitinophagales;D_4__Chitinophagaceae;D_5__Ferruginibacter;D_6__metagenome
	0.000278088	24	0	0	0	0	0	0	0	0	0	0	0	0	0	0	0	0	0	0	0	0	0	0	0	0	0	0	D_0__Bacteria;D_1__Bacteroidetes;D_2__Bacteroidia;D_3__Chitinophagales;D_4__Chitinophagaceae;D_5__Ferruginibacter;D_6__uncultured bacterium
	0	0	0	0	0	0	0	0	0	0	0	0	0	0	0	0	0	0	2.74171e-05	2	0	0	0	0	0	0	0	0	D_0__Bacteria;D_1__Bacteroidetes;D_2__Bacteroidia;D_3__Chitinophagales;D_4__Chitinophagaceae;D_5__Niabella;D_6__uncultured Niabella sp.
	1.56669e-05	1	0	0	0	0	0	0	0	0	0	0	0	0	0	0	0	0	7.83346e-06	1	0	0	0	0	0	0	0	0	D_0__Bacteria;D_1__Bacteroidetes;D_2__Bacteroidia;D_3__Chitinophagales;D_4__Chitinophagaceae;D_5__Taibaiella;D_6__uncultured bacterium
	0.000235004	20	0	0	0	0	0	0	0	0	0	0	0	0	0	0	0	0	0	0	0	0	0	0	0	0	0	0	D_0__Bacteria;D_1__Bacteroidetes;D_2__Bacteroidia;D_3__Chitinophagales;D_4__Chitinophagaceae;D_5__Terrimonas;__
	7.44179e-05	6	0	0	0	0	0	0	0	0	0	0	0	0	0	0	1.56669e-05	1	0	0	0	0	0	0	0	0	0	0	D_0__Bacteria;D_1__Bacteroidetes;D_2__Bacteroidia;D_3__Chitinophagales;D_4__Chitinophagaceae;D_5__uncultured;D_6__metagenome
	0.000238921	20	0	0	0	0	0	0	0	0	0	0	0	0	0	0	2.35004e-05	2	0	0	0	0	0	0	0	0	0	0	D_0__Bacteria;D_1__Bacteroidetes;D_2__Bacteroidia;D_3__Chitinophagales;D_4__Chitinophagaceae;D_5__uncultured;D_6__uncultured Bacteroidetes bacterium
	1.95837e-05	2	0	0	0	0	0	0	0	0	0	0	0	0	0	0	0	0	0	0	0	0	0	0	0	0	0	0	D_0__Bacteria;D_1__Bacteroidetes;D_2__Bacteroidia;D_3__Chitinophagales;D_4__Chitinophagaceae;D_5__uncultured;D_6__uncultured Terrimonas sp.
	2.35004e-05	2	0	0	0	0	0	0	0	0	0	0	0	0	0	0	0	0	0	0	0	0	0	0	0	0	0	0	D_0__Bacteria;D_1__Bacteroidetes;D_2__Bacteroidia;D_3__Chitinophagales;D_4__Chitinophagaceae;D_5__uncultured;D_6__uncultured bacterium
	1.17502e-05	1	0	0	0	0	0	0	0	0	0	0	0	0	0	0	0	0	0	0	0	0	0	0	0	0	0	0	D_0__Bacteria;D_1__Bacteroidetes;D_2__Bacteroidia;D_3__Chitinophagales;D_4__Saprospiraceae;D_5__Lewinella;D_6__uncultured bacterium
	0.00084993	72	0	0	0	0	0	0	0	0	0	0	0	0	0	0	0.000289838	25	0.000148836	13	0	0	0	0	0	0	0	0	D_0__Bacteria;D_1__Bacteroidetes;D_2__Bacteroidia;D_3__Chitinophagales;D_4__Saprospiraceae;D_5__Phaeodactylibacter;D_6__metagenome
	3.13338e-05	3	0	0	0	0	0	0	0	0	0	0	0	0	0	0	0	0	0	0	0	0	0	0	0	0	0	0	D_0__Bacteria;D_1__Bacteroidetes;D_2__Bacteroidia;D_3__Chitinophagales;D_4__Saprospiraceae;D_5__uncultured;D_6__Ephemera danica
	0.000195837	17	0	0	0	0	0	0	0	0	0	0	0	0	0	0	1.95837e-05	2	0	0	0	0	0	0	0	0	0	0	D_0__Bacteria;D_1__Bacteroidetes;D_2__Bacteroidia;D_3__Chitinophagales;D_4__Saprospiraceae;D_5__uncultured;D_6__uncultured Bacteroidetes bacterium
	0	0	0	0	0	0	0	0	0	0	0	0	0	0	0	0	0	0	2.35004e-05	2	0	0	0	0	0	0	0	0	D_0__Bacteria;D_1__Bacteroidetes;D_2__Bacteroidia;D_3__Chitinophagales;D_4__Saprospiraceae;D_5__uncultured;D_6__uncultured bacterium
	0.000285921	24	0	0	0	0	0	0	0	0	0	0	0	0	0	0	5.8751e-05	5	7.83346e-06	1	0	0	0	0	0	0	0	0	D_0__Bacteria;D_1__Bacteroidetes;D_2__Bacteroidia;D_3__Chitinophagales;D_4__Saprospiraceae;D_5__uncultured;D_6__uncultured soil bacterium
	3.13338e-05	3	0	0	0	0	0	0	0	0	0	0	0	0	0	0	4.70008e-05	4	0	0	0	0	0	0	7.83346e-06	1	0	0	D_0__Bacteria;D_1__Bacteroidetes;D_2__Bacteroidia;D_3__Chitinophagales;D_4__uncultured;D_5__uncultured Cytophagales bacterium;D_6__uncultured Cytophagales bacterium
	7.83346e-06	1	0	0	0	0	0	0	0	0	0	0	0	0	0	0	0	0	0	0	0	0	0	0	0	0	0	0	D_0__Bacteria;D_1__Bacteroidetes;D_2__Bacteroidia;D_3__Chitinophagales;D_4__uncultured;D_5__uncultured Saprospiraceae bacterium;D_6__uncultured Saprospiraceae bacterium
	0.000908681	77	0	0	0	0	0	0	0	0	0	0	0	0	0	0	5.09175e-05	4	0	0	0	0	0	0	0	0	0	0	D_0__Bacteria;D_1__Bacteroidetes;D_2__Bacteroidia;D_3__Chitinophagales;D_4__uncultured;D_5__uncultured bacterium;D_6__uncultured bacterium
	0.000481758	41	0	0	0	0	0	0	0	0	0	0	0	0	0	0	0	0	0	0	0	0	0	0	0	0	0	0	D_0__Bacteria;D_1__Bacteroidetes;D_2__Bacteroidia;D_3__Chitinophagales;D_4__uncultured;D_5__uncultured delta proteobacterium;D_6__uncultured delta proteobacterium
	0.000129252	11	0	0	0	0	0	0	0	0	0	0	0	0	0	0	0	0	0	0	0	0	0	0	0	0	0	0	D_0__Bacteria;D_1__Bacteroidetes;D_2__Bacteroidia;D_3__Chitinophagales;__;__;__
	7.83346e-06	1	0	0	0	0	0	0	0	0	0	0	0	0	0	0	0	0	0	0	0	0	0	0	0	0	0	0	D_0__Bacteria;D_1__Bacteroidetes;D_2__Bacteroidia;D_3__Cytophagales;D_4__Cytophagaceae;D_5__Cytophaga;D_6__uncultured bacterium
	0.00289446	246	0	0	0	0	0	0	0	0	0	0	0	0	0	0	0.00038384	33	0	0	0	0	0	0	1.17502e-05	1	0	0	D_0__Bacteria;D_1__Bacteroidetes;D_2__Bacteroidia;D_3__Cytophagales;D_4__Microscillaceae;D_5__OLB12;__
	8.22513e-05	7	0	0	0	0	0	0	0	0	0	0	0	0	0	0	0	0	0	0	0	0	0	0	0	0	0	0	D_0__Bacteria;D_1__Bacteroidetes;D_2__Bacteroidia;D_3__Cytophagales;D_4__Microscillaceae;D_5__uncultured;D_6__uncultured Flammeovirgaceae bacterium
	6.26677e-05	5	0	0	0	0	0	0	0	0	0	0	0	0	0	0	2.35004e-05	2	0	0	0	0	0	0	0	0	0	0	D_0__Bacteria;D_1__Bacteroidetes;D_2__Bacteroidia;D_3__Cytophagales;D_4__Microscillaceae;__;__
	4.3084e-05	4	0	0	0	0	0	0	0	0	0	0	0	0	0	0	0	0	0	0	0	0	0	0	0	0	0	0	D_0__Bacteria;D_1__Bacteroidetes;D_2__Bacteroidia;D_3__Cytophagales;D_4__Spirosomaceae;D_5__Larkinella;D_6__uncultured bacterium
	0	0	0	0	0	0	0	0	0	0	0	0	0	0	0	0	7.83346e-06	1	0	0	0	0	0	0	0	0	0	0	D_0__Bacteria;D_1__Bacteroidetes;D_2__Bacteroidia;D_3__Cytophagales;D_4__Spirosomaceae;D_5__Leadbetterella;D_6__uncultured Leadbetterella sp.
	2.74171e-05	2	0	0	0	0	0	0	0	0	0	0	0	0	0	0	0	0	0	0	0	0	0	0	0	0	0	0	D_0__Bacteria;D_1__Bacteroidetes;D_2__Bacteroidia;D_3__Cytophagales;D_4__Spirosomaceae;D_5__Persicitalea;D_6__Cytophagaceae bacterium N010
	5.09175e-05	4	0	0	0	0	0	0	0	0	0	0	0	0	0	0	0	0	0	0	0	0	0	0	0	0	0	0	D_0__Bacteria;D_1__Bacteroidetes;D_2__Bacteroidia;D_3__Cytophagales;D_4__Spirosomaceae;D_5__Runella;D_6__uncultured bacterium
	0.000109668	9	0	0	0	0	0	0	0	0	0	0	0	0	0	0	3.91673e-05	3	0	0	0	0	0	0	0	0	0	0	D_0__Bacteria;D_1__Bacteroidetes;D_2__Bacteroidia;D_3__Cytophagales;D_4__Spirosomaceae;D_5__uncultured;D_6__Ephemera danica
	7.83346e-06	1	0	0	0	0	0	0	0	0	0	0	0	0	0	0	0	0	0	0	0	0	0	0	0	0	0	0	D_0__Bacteria;D_1__Bacteroidetes;D_2__Bacteroidia;D_3__Cytophagales;__;__;__
	1.95837e-05	2	0	0	0	0	0	0	0	0	0	0	0	0	0	0	0	0	0	0	0	0	0	0	0	0	0	0	D_0__Bacteria;D_1__Bacteroidetes;D_2__Bacteroidia;D_3__Flavobacteriales;D_4__Crocinitomicaceae;D_5__Crocinitomix;D_6__metagenome
	7.83346e-06	1	0	0	0	0	0	0	0	0	0	0	0	0	0	0	0	0	0	0	0	0	0	0	0	0	0	0	D_0__Bacteria;D_1__Bacteroidetes;D_2__Bacteroidia;D_3__Flavobacteriales;D_4__Flavobacteriaceae;D_5__Aequorivita;D_6__uncultured bacterium
	5.09175e-05	4	0	0	0	0	0	0	0	0	0	0	0	0	0	0	9.00848e-05	8	0	0	0	0	0	0	1.17502e-05	1	0	0	D_0__Bacteria;D_1__Bacteroidetes;D_2__Bacteroidia;D_3__Flavobacteriales;D_4__Flavobacteriaceae;D_5__Flavobacterium;D_6__Daphnia magna
	3.13338e-05	3	0	0	0	0	0	0	0	0	0	0	0	0	0	0	0	0	0	0	0	0	0	0	0	0	0	0	D_0__Bacteria;D_1__Bacteroidetes;D_2__Bacteroidia;D_3__Flavobacteriales;D_4__Flavobacteriaceae;D_5__Flavobacterium;D_6__Flavobacterium cheniae
	0.000618843	53	0	0	0	0	0	0	0	0	0	0	0	0	0	0	0.000262421	22	5.48342e-05	5	0	0	0	0	0	0	0	0	D_0__Bacteria;D_1__Bacteroidetes;D_2__Bacteroidia;D_3__Flavobacteriales;D_4__Flavobacteriaceae;D_5__Flavobacterium;D_6__Flavobacterium lacus
	0	0	0	0	0	0	0	0	0	0	0	0	0	0	0	0	6.26677e-05	5	0	0	0	0	0	0	0	0	0	0	D_0__Bacteria;D_1__Bacteroidetes;D_2__Bacteroidia;D_3__Flavobacteriales;D_4__Flavobacteriaceae;D_5__Flavobacterium;D_6__Flavobacterium maotaiense
	9.00848e-05	8	0	0	0	0	0	0	0	0	0	0	0	0	0	0	6.26677e-05	5	0	0	0	0	0	0	0	0	0	0	D_0__Bacteria;D_1__Bacteroidetes;D_2__Bacteroidia;D_3__Flavobacteriales;D_4__Flavobacteriaceae;D_5__Flavobacterium;D_6__Flavobacterium sp. CSF321-10
	0	0	0	0	0	0	0	0	0	0	0	0	0	0	0	0	4.70008e-05	4	0	0	0	0	0	0	0	0	0	0	D_0__Bacteria;D_1__Bacteroidetes;D_2__Bacteroidia;D_3__Flavobacteriales;D_4__Flavobacteriaceae;D_5__Flavobacterium;D_6__Flavobacterium sp. S4
	0	0	0	0	0	0	0	0	0	0	0	0	0	0	0	0	2.74171e-05	2	0	0	0	0	0	0	0	0	0	0	D_0__Bacteria;D_1__Bacteroidetes;D_2__Bacteroidia;D_3__Flavobacteriales;D_4__Flavobacteriaceae;D_5__Flavobacterium;D_6__Flavobacterium sp. wh15
	7.44179e-05	6	0	0	0	0	0	0	0	0	0	0	0	0	0	0	0	0	0	0	0	0	0	0	0	0	0	0	D_0__Bacteria;D_1__Bacteroidetes;D_2__Bacteroidia;D_3__Flavobacteriales;D_4__Flavobacteriaceae;D_5__Flavobacterium;D_6__Flavobacterium suncheonense
	3.91673e-05	3	0	0	0	0	0	0	0	0	0	0	0	0	0	0	0	0	0	0	0	0	0	0	0	0	0	0	D_0__Bacteria;D_1__Bacteroidetes;D_2__Bacteroidia;D_3__Flavobacteriales;D_4__Flavobacteriaceae;D_5__Flavobacterium;D_6__uncultured Flavobacteriia bacterium
	3.91673e-05	3	0	0	0	0	0	0	0	0	0	0	0	0	0	0	0	0	0	0	0	0	0	0	0	0	0	0	D_0__Bacteria;D_1__Bacteroidetes;D_2__Bacteroidia;D_3__Flavobacteriales;D_4__Flavobacteriaceae;D_5__Flavobacterium;D_6__uncultured Flavobacterium sp.
	5.8751e-05	5	0	0	0	0	0	0	0	0	0	0	0	0	0	0	0	0	0	0	0	0	0	0	0	0	0	0	D_0__Bacteria;D_1__Bacteroidetes;D_2__Bacteroidia;D_3__Flavobacteriales;D_4__Flavobacteriaceae;D_5__uncultured;D_6__Mariniflexile sp. JJ020
	0.000289838	25	0	0	0	0	0	0	0	0	0	0	0	0	0	0	2.74171e-05	2	0	0	0	0	0	0	0	0	0	0	D_0__Bacteria;D_1__Bacteroidetes;D_2__Bacteroidia;D_3__Flavobacteriales;D_4__NS9 marine group;D_5__uncultured Bacteroidetes bacterium;D_6__uncultured Bacteroidetes bacterium
	0.000168419	14	0	0	0	0	0	0	0	0	0	0	0	0	0	0	1.17502e-05	1	0	0	0	0	0	0	0	0	0	0	D_0__Bacteria;D_1__Bacteroidetes;D_2__Bacteroidia;D_3__Flavobacteriales;D_4__NS9 marine group;__;__
	0.000262421	22	0	0	0	0	0	0	0	0	0	0	0	0	0	0	6.65844e-05	6	0	0	0	0	0	0	0	0	0	0	D_0__Bacteria;D_1__Bacteroidetes;D_2__Bacteroidia;D_3__Flavobacteriales;D_4__Weeksellaceae;D_5__Chryseobacterium;D_6__Chryseobacterium hominis
	0	0	0	0	0	0	0	0	0	0	0	0	0	0	0	0	1.95837e-05	2	0	0	0	0	0	0	0	0	0	0	D_0__Bacteria;D_1__Bacteroidetes;D_2__Bacteroidia;D_3__Flavobacteriales;D_4__Weeksellaceae;D_5__Elizabethkingia;__
	8.22513e-05	7	0	0	0	0	0	0	0	0	0	0	0	0	0	0	0	0	0	0	0	0	0	0	0	0	0	0	D_0__Bacteria;D_1__Bacteroidetes;D_2__Bacteroidia;D_3__Flavobacteriales;D_4__Weeksellaceae;D_5__Empedobacter;D_6__uncultured bacterium
	0.000238921	20	0	0	0	0	0	0	0	0	0	0	0	0	0	0	4.70008e-05	4	0	0	0	0	0	0	0	0	0	0	D_0__Bacteria;D_1__Bacteroidetes;D_2__Bacteroidia;D_3__Flavobacteriales;D_4__Weeksellaceae;D_5__uncultured Wautersiella sp.;D_6__uncultured Wautersiella sp.
	7.83346e-06	1	0	0	0	0	0	0	0	0	0	0	0	0	0	0	0	0	0	0	0	0	0	0	0	0	0	0	D_0__Bacteria;D_1__Bacteroidetes;D_2__Bacteroidia;D_3__SM1A07;__;__;__
	0.000701095	60	0	0	0	0	0	0	0	0	0	0	0	0	0	0	0.000109668	9	1.17502e-05	1	0	0	0	0	0	0	0	0	D_0__Bacteria;D_1__Bacteroidetes;D_2__Bacteroidia;D_3__Sphingobacteriales;D_4__AKYH767;D_5__uncultured bacterium;D_6__uncultured bacterium
	1.17502e-05	1	0	0	0	0	0	0	0	0	0	0	0	0	0	0	0	0	0	0	0	0	0	0	0	0	0	0	D_0__Bacteria;D_1__Bacteroidetes;D_2__Bacteroidia;D_3__Sphingobacteriales;D_4__KD1-131;D_5__uncultured bacterium;D_6__uncultured bacterium
	1.17502e-05	1	0	0	0	0	0	0	0	0	0	0	0	0	0	0	0	0	0	0	0	0	0	0	0	0	0	0	D_0__Bacteria;D_1__Bacteroidetes;D_2__Bacteroidia;D_3__Sphingobacteriales;D_4__Lentimicrobiaceae;D_5__wastewater metagenome;D_6__wastewater metagenome
	7.83346e-06	1	0	0	0	0	0	0	0	0	0	0	0	0	0	0	0	0	0	0	0	0	0	0	0	0	0	0	D_0__Bacteria;D_1__Bacteroidetes;D_2__Bacteroidia;D_3__Sphingobacteriales;D_4__Lentimicrobiaceae;__;__
	0	0	0	0	0	0	0	0	0	0	0	0	0	0	0	0	7.83346e-06	1	0	0	0	0	0	0	0	0	0	0	D_0__Bacteria;D_1__Bacteroidetes;D_2__Bacteroidia;D_3__Sphingobacteriales;D_4__LiUU-11-161;D_5__uncultured Bacteroidetes bacterium;D_6__uncultured Bacteroidetes bacterium
	1.95837e-05	2	0	0	0	0	0	0	0	0	0	0	0	0	0	0	0	0	7.83346e-06	1	0	0	0	0	0	0	0	0	D_0__Bacteria;D_1__Bacteroidetes;D_2__Bacteroidia;D_3__Sphingobacteriales;D_4__NS11-12 marine group;D_5__metagenome;D_6__metagenome
	0.000101835	9	0	0	0	0	0	0	0	0	0	0	0	0	0	0	0	0	0	0	0	0	0	0	0	0	0	0	D_0__Bacteria;D_1__Bacteroidetes;D_2__Bacteroidia;D_3__Sphingobacteriales;D_4__NS11-12 marine group;D_5__uncultured Sphingobacterium sp.;D_6__uncultured Sphingobacterium sp.
	5.48342e-05	5	0	0	0	0	0	0	0	0	0	0	0	0	0	0	7.83346e-06	1	0	0	0	0	0	0	0	0	0	0	D_0__Bacteria;D_1__Bacteroidetes;D_2__Bacteroidia;D_3__Sphingobacteriales;D_4__NS11-12 marine group;D_5__uncultured bacterium;D_6__uncultured bacterium
	0	0	0	0	0	0	0	0	0	0	0	0	0	0	0	0	4.3084e-05	4	0	0	0	0	0	0	0	0	0	0	D_0__Bacteria;D_1__Bacteroidetes;D_2__Bacteroidia;D_3__Sphingobacteriales;D_4__Sphingobacteriaceae;D_5__Sphingobacterium;D_6__Sphingobacterium daejeonense
	1.56669e-05	1	0	0	0	0	0	0	0	0	0	0	0	0	0	0	0	0	0	0	0	0	0	0	0	0	0	0	D_0__Bacteria;D_1__Bacteroidetes;D_2__Bacteroidia;D_3__Sphingobacteriales;D_4__Sphingobacteriaceae;__;__
	1.17502e-05	1	0	0	0	0	0	0	0	0	0	0	0	0	0	0	0	0	0	0	0	0	0	0	0	0	0	0	D_0__Bacteria;D_1__Bacteroidetes;D_2__Bacteroidia;D_3__Sphingobacteriales;D_4__env.OPS 17;D_5__metagenome;D_6__metagenome
	8.61681e-05	7	0	0	0	0	0	0	0	0	0	0	0	0	0	0	7.83346e-05	7	0	0	0	0	0	0	0	0	0	0	D_0__Bacteria;D_1__Bacteroidetes;D_2__Bacteroidia;D_3__Sphingobacteriales;D_4__env.OPS 17;D_5__uncultured bacterium;D_6__uncultured bacterium
	8.61681e-05	7	0	0	0	0	0	0	0	0	0	0	0	0	0	0	0	0	0	0	0	0	0	0	0	0	0	0	D_0__Bacteria;D_1__Bacteroidetes;D_2__Bacteroidia;D_3__Sphingobacteriales;D_4__env.OPS 17;__;__
	1.17502e-05	1	0	0	0	0	0	0	0	0	0	0	0	0	0	0	1.17502e-05	1	0	0	0	0	0	0	0	0	0	0	D_0__Bacteria;D_1__Bacteroidetes;D_2__Bacteroidia;D_3__Sphingobacteriales;__;__;__
	5.48342e-05	5	0	0	0	0	0	0	0	0	0	0	0	0	0	0	4.70008e-05	4	0	0	0	0	0	0	0	0	0	0	D_0__Bacteria;D_1__Bacteroidetes;D_2__Bacteroidia;__;__;__;__
	2.35004e-05	2	0	0	0	0	0	0	0	0	0	0	0	0	0	0	0	0	0	0	0	0	0	0	0	0	0	0	D_0__Bacteria;D_1__Bacteroidetes;D_2__Chlorobia;D_3__Chlorobiales;D_4__Chlorobiaceae;D_5__Chlorobium;D_6__Chlorobium limicola DSM 245
	1.17502e-05	1	0	0	0	0	0	0	0	0	0	0	0	0	0	0	0	0	0	0	0	0	0	0	0	0	0	0	D_0__Bacteria;D_1__Bacteroidetes;D_2__Ignavibacteria;D_3__Ignavibacteriales;D_4__PHOS-HE36;__;__
	7.83346e-06	1	0	0	0	0	0	0	0	0	0	0	0	0	0	0	0	0	0	0	0	0	0	0	0	0	0	0	D_0__Bacteria;D_1__Bacteroidetes;D_2__Ignavibacteria;D_3__OPB56;D_4__Candidatus Kapabacteria sp. 59-99;D_5__Candidatus Kapabacteria sp. 59-99;D_6__Candidatus Kapabacteria sp. 59-99
	0.00019192	16	0	0	0	0	0	0	0	0	0	0	0	0	0	0	4.3084e-05	4	0	0	0	0	0	0	0	0	0	0	D_0__Bacteria;D_1__Bacteroidetes;D_2__Ignavibacteria;D_3__OPB56;D_4__uncultured bacterium;D_5__uncultured bacterium;D_6__uncultured bacterium
	0	0	0	0	0	0	0	0	0	0	0	0	0	0	0	0	7.83346e-06	1	0	0	0	0	0	0	0	0	0	0	D_0__Bacteria;D_1__Bacteroidetes;D_2__Ignavibacteria;D_3__SJA-28;D_4__uncultured bacterium;D_5__uncultured bacterium;D_6__uncultured bacterium
	0.000133169	11	0	0	0	0	0	0	0	0	0	0	0	0	0	0	5.48342e-05	5	1.95837e-05	2	0	0	0	0	0	0	0	0	D_0__Bacteria;D_1__Caldiserica;D_2__Caldisericia;D_3__Caldisericales;D_4__WCHB1-02;D_5__uncultured bacterium;D_6__uncultured bacterium
	1.56669e-05	1	0	0	0	0	0	0	0	0	0	0	0	0	0	0	0	0	0	0	0	0	0	0	0	0	0	0	D_0__Bacteria;D_1__Chlamydiae;D_2__Chlamydiae;D_3__Chlamydiales;D_4__Criblamydiaceae;D_5__uncultured;D_6__uncultured bacterium
	0	0	0	0	0	0	0	0	0	0	0	0	0	0	0	0	7.83346e-06	1	0	0	0	0	0	0	0	0	0	0	D_0__Bacteria;D_1__Chlamydiae;D_2__Chlamydiae;D_3__Chlamydiales;D_4__Parachlamydiaceae;D_5__Neochlamydia;D_6__uncultured bacterium
	1.17502e-05	1	0	0	0	0	0	0	0	0	0	0	0	0	0	0	0	0	0	0	0	0	0	0	0	0	0	0	D_0__Bacteria;D_1__Chlamydiae;D_2__Chlamydiae;D_3__Chlamydiales;D_4__Parachlamydiaceae;D_5__uncultured;D_6__metagenome
	0	0	0	0	0	0	0	0	0	0	0	0	0	0	0	0	0	0	0	0	0	0	0	0	1.17502e-05	1	0	0	D_0__Bacteria;D_1__Chlamydiae;D_2__Chlamydiae;D_3__Chlamydiales;D_4__Simkaniaceae;D_5__uncultured;D_6__metagenome
	0	0	0	0	0	0	0	0	0	0	0	0	0	0	0	0	3.91673e-05	3	0	0	0	0	0	0	0	0	0	0	D_0__Bacteria;D_1__Chlamydiae;D_2__Chlamydiae;D_3__Chlamydiales;D_4__Simkaniaceae;D_5__uncultured;D_6__uncultured bacterium
	1.56669e-05	1	0	0	0	0	0	0	0	0	0	0	0	0	0	0	3.13338e-05	3	1.56669e-05	1	0	0	0	0	0	0	0	0	D_0__Bacteria;D_1__Chlamydiae;D_2__Chlamydiae;D_3__Chlamydiales;D_4__Simkaniaceae;D_5__uncultured;__
	3.52506e-05	3	0	0	0	0	0	0	0	0	0	0	0	0	0	0	0	0	0	0	0	0	0	0	0	0	0	0	D_0__Bacteria;D_1__Chloroflexi;D_2__Anaerolineae;D_3__1-20;D_4__uncultured Chloroflexia bacterium;D_5__uncultured Chloroflexia bacterium;D_6__uncultured Chloroflexia bacterium
	0.00019192	16	0	0	0	0	0	0	0	0	0	0	0	0	0	0	8.22513e-05	7	1.56669e-05	1	0	0	0	0	0	0	0	0	D_0__Bacteria;D_1__Chloroflexi;D_2__Anaerolineae;D_3__Anaerolineales;D_4__Anaerolineaceae;D_5__ADurb.Bin120;D_6__Chloroflexi bacterium ADurb.Bin120
	0	0	0	0	0	0	0	0	0	0	0	0	0	0	0	0	1.56669e-05	1	0	0	0	0	0	0	0	0	0	0	D_0__Bacteria;D_1__Chloroflexi;D_2__Anaerolineae;D_3__Anaerolineales;D_4__Anaerolineaceae;D_5__uncultured;D_6__uncultured Longilinea sp.
	7.83346e-06	1	0	0	0	0	0	0	0	0	0	0	0	0	0	0	0	0	0	0	0	0	0	0	0	0	0	0	D_0__Bacteria;D_1__Chloroflexi;D_2__Anaerolineae;D_3__Ardenticatenales;D_4__uncultured;D_5__uncultured bacterium;D_6__uncultured bacterium
	0.000133169	11	0	0	0	0	0	0	0	0	0	0	0	0	0	0	0	0	0	0	0	0	0	0	0	0	0	0	D_0__Bacteria;D_1__Chloroflexi;D_2__Anaerolineae;D_3__Caldilineales;D_4__Caldilineaceae;D_5__uncultured;D_6__uncultured Chloroflexi bacterium
	0	0	0	0	0	0	0	0	0	0	0	0	0	0	0	0	1.17502e-05	1	0	0	0	0	0	0	0	0	0	0	D_0__Bacteria;D_1__Chloroflexi;D_2__Anaerolineae;D_3__Caldilineales;D_4__Caldilineaceae;D_5__uncultured;__
	7.83346e-06	1	0	0	0	0	0	0	0	0	0	0	0	0	0	0	0	0	0	0	0	0	0	0	0	0	0	0	D_0__Bacteria;D_1__Chloroflexi;D_2__Anaerolineae;D_3__SBR1031;D_4__A4b;D_5__uncultured bacterium;D_6__uncultured bacterium
	0	0	0	0	0	0	0	0	0	0	0	0	0	0	0	0	1.17502e-05	1	0	0	0	0	0	0	0	0	0	0	D_0__Bacteria;D_1__Chloroflexi;D_2__Chloroflexia;D_3__Chloroflexales;D_4__Roseiflexaceae;D_5__uncultured;__
	5.8751e-05	5	0	0	0	0	0	0	0	0	0	0	0	0	0	0	6.65844e-05	6	0	0	0	0	0	0	0	0	0	0	D_0__Bacteria;D_1__Chloroflexi;D_2__Chloroflexia;D_3__Thermomicrobiales;D_4__JG30-KF-CM45;D_5__uncultured Thermomicrobium sp.;D_6__uncultured Thermomicrobium sp.
	0	0	0	0	0	0	0	0	0	0	0	0	0	0	0	0	0	0	4.3084e-05	4	0	0	0	0	0	0	0	0	D_0__Bacteria;D_1__Chloroflexi;D_2__Chloroflexia;D_3__Thermomicrobiales;D_4__JG30-KF-CM45;D_5__uncultured anaerobic ammonium-oxidizing bacterium;D_6__uncultured anaerobic ammonium-oxidizing bacterium
	0.000195837	17	0	0	0	0	0	0	0	0	0	0	0	0	0	0	0	0	0	0	0	0	0	0	0	0	0	0	D_0__Bacteria;D_1__Chloroflexi;D_2__Chloroflexia;D_3__Thermomicrobiales;D_4__JG30-KF-CM45;D_5__uncultured bacterium;D_6__uncultured bacterium
	1.56669e-05	1	0	0	0	0	0	0	0	0	0	0	0	0	0	0	7.83346e-06	1	0	0	0	0	0	0	0	0	0	0	D_0__Bacteria;D_1__Chloroflexi;D_2__KD4-96;D_3__metagenome;D_4__metagenome;D_5__metagenome;D_6__metagenome
	1.95837e-05	2	0	0	0	0	0	0	0	0	0	0	0	0	0	0	0	0	0	0	0	0	0	0	0	0	0	0	D_0__Bacteria;D_1__Chloroflexi;D_2__TK10;D_3__metagenome;D_4__metagenome;D_5__metagenome;D_6__metagenome
	1.56669e-05	1	0	0	0	0	0	0	0	0	0	0	0	0	0	0	0	0	0	0	0	0	0	0	0	0	0	0	D_0__Bacteria;D_1__Cloacimonetes;D_2__Cloacimonadia;D_3__Cloacimonadales;D_4__Cloacimonadaceae;D_5__LNR A2-18;__
	0	0	0	0	0	0	0	0	0	0	0	0	0	0	0	0	0	0	1.17502e-05	1	0	0	0	0	0	0	0	0	D_0__Bacteria;D_1__Cloacimonetes;D_2__Cloacimonadia;D_3__Cloacimonadales;D_4__SHA-4;D_5__uncultured bacterium;D_6__uncultured bacterium
	0.000697178	59	0	0	0	0	0	0	0	0	0	0	0	0	0	0	0.000470008	40	0	0	0	0	0	0	0	0	0	0	D_0__Bacteria;D_1__Cloacimonetes;D_2__Cloacimonadia;D_3__Cloacimonadales;D_4__W27;D_5__uncultured bacterium;D_6__uncultured bacterium
	0	0	0	0	0	0	0	0	0	0	0	0	0	0	0	0	7.83346e-06	1	0	0	0	0	0	0	0	0	0	0	D_0__Bacteria;D_1__Cyanobacteria;D_2__Melainabacteria;D_3__Gastranaerophilales;D_4__Candidatus Melainabacteria bacterium GWA2_34_9;D_5__Candidatus Melainabacteria bacterium GWA2_34_9;D_6__Candidatus Melainabacteria bacterium GWA2_34_9
	0.00018017	15	0	0	0	0	0	0	0	0	0	0	0	0	0	0	9.79183e-05	8	0	0	0	0	0	0	7.83346e-06	1	0	0	D_0__Bacteria;D_1__Cyanobacteria;D_2__Melainabacteria;D_3__Gastranaerophilales;D_4__uncultured bacterium;D_5__uncultured bacterium;D_6__uncultured bacterium
	0.00019192	16	0	0	0	0	0	0	0	0	0	0	0	0	0	0	0.000156669	13	2.35004e-05	2	0	0	0	0	0	0	0	0	D_0__Bacteria;D_1__Cyanobacteria;D_2__Melainabacteria;D_3__Obscuribacterales;D_4__uncultured actinobacterium;D_5__uncultured actinobacterium;D_6__uncultured actinobacterium
	1.17502e-05	1	0	0	0	0	0	0	0	0	0	0	0	0	0	0	0	0	0	0	0	0	0	0	0	0	0	0	D_0__Bacteria;D_1__Cyanobacteria;D_2__Melainabacteria;D_3__Vampirovibrionales;D_4__uncultured bacterium;D_5__uncultured bacterium;D_6__uncultured bacterium
	1.56669e-05	1	0	0	0	0	0	0	0	0	0	0	0	0	0	0	0	0	1.95837e-05	2	0	0	0	0	0	0	0	0	D_0__Bacteria;D_1__Cyanobacteria;D_2__Oxyphotobacteria;D_3__Chloroplast;D_4__Prototheca moriformis;D_5__Prototheca moriformis;D_6__Prototheca moriformis
	1.56669e-05	1	0	0	0	0	0	0	0	0	0	0	0	0	0	0	0	0	7.83346e-06	1	0	0	0	0	0	0	0	0	D_0__Bacteria;D_1__Cyanobacteria;D_2__Oxyphotobacteria;D_3__Chloroplast;__;__;__
	0	0	0	0	0	0	0	0	0	0	0	0	0	0	0	0	0	0	7.83346e-06	1	0	0	0	0	0	0	0	0	D_0__Bacteria;D_1__Cyanobacteria;D_2__Oxyphotobacteria;D_3__Nostocales;D_4__Xenococcaceae;D_5__Pleurocapsa PCC-7319;D_6__Chroococcidiopsis polansiana CCMP1489
	5.48342e-05	5	0	0	0	0	0	0	0	0	0	0	0	0	0	0	0	0	1.56669e-05	1	0	0	0	0	0	0	0	0	D_0__Bacteria;D_1__Cyanobacteria;D_2__Sericytochromatia;D_3__uncultured Bacillales bacterium;D_4__uncultured Bacillales bacterium;D_5__uncultured Bacillales bacterium;D_6__uncultured Bacillales bacterium
	1.17502e-05	1	0	0	0	0	0	0	0	0	0	0	0	0	0	0	0	0	0	0	0	0	0	0	0	0	0	0	D_0__Bacteria;D_1__Deinococcus-Thermus;D_2__Deinococci;D_3__Deinococcales;D_4__Deinococcaceae;D_5__Deinococcus;D_6__Deinococcus antarcticus
	4.70008e-05	4	0	0	0	0	0	0	0	0	0	0	0	0	0	0	0	0	1.56669e-05	1	0	0	0	0	0	0	0	0	D_0__Bacteria;D_1__Deinococcus-Thermus;D_2__Deinococci;D_3__Deinococcales;D_4__Deinococcaceae;D_5__Deinococcus;D_6__unidentified
	4.70008e-05	4	0	0	0	0	0	0	0	0	0	0	0	0	0	0	0	0	0	0	0	0	0	0	7.83346e-06	1	0	0	D_0__Bacteria;D_1__Dependentiae;D_2__Babeliae;D_3__Babeliales;D_4__Babeliaceae;D_5__uncultured organism;D_6__uncultured organism
	1.17502e-05	1	0	0	0	0	0	0	0	0	0	0	0	0	0	0	0	0	0	0	0	0	0	0	0	0	0	0	D_0__Bacteria;D_1__Dependentiae;D_2__Babeliae;D_3__Babeliales;D_4__Vermiphilaceae;__;__
	0	0	0	0	0	0	0	0	0	0	0	0	0	0	0	0	0	0	1.17502e-05	1	0	0	0	0	0	0	0	0	D_0__Bacteria;D_1__Dependentiae;D_2__Babeliae;D_3__Babeliales;D_4__uncultured bacterium;D_5__uncultured bacterium;D_6__uncultured bacterium
	0	0	0	0	0	0	0	0	0	0	0	0	0	0	0	0	0	0	7.83346e-06	1	0	0	0	0	0	0	0	0	D_0__Bacteria;D_1__Dependentiae;D_2__Babeliae;D_3__Babeliales;D_4__uncultured prokaryote;D_5__uncultured prokaryote;D_6__uncultured prokaryote
	0	0	0	0	0	0	0	0	0	0	0	0	0	0	0	0	1.17502e-05	1	0	0	0	0	0	0	0	0	0	0	D_0__Bacteria;D_1__Dependentiae;D_2__Babeliae;D_3__Babeliales;D_4__uncultured soil bacterium;D_5__uncultured soil bacterium;D_6__uncultured soil bacterium
	3.91673e-05	3	0	0	0	0	0	0	0	0	0	0	0	0	0	0	0	0	0	0	0	0	0	0	0	0	0	0	D_0__Bacteria;D_1__Elusimicrobia;D_2__Elusimicrobia;D_3__Elusimicrobiales;D_4__Elusimicrobiaceae;D_5__Elusimicrobium;D_6__uncultured bacterium
	0.000144919	12	0	0	0	0	0	0	0	0	0	0	0	0	0	0	3.13338e-05	3	3.52506e-05	3	0	0	0	0	0	0	0	0	D_0__Bacteria;D_1__Elusimicrobia;D_2__Elusimicrobia;D_3__MVP-88;__;__;__
	0.000168419	14	0	0	0	0	0	0	0	0	0	0	0	0	0	0	7.05011e-05	6	0	0	0	0	0	0	0	0	0	0	D_0__Bacteria;D_1__Epsilonbacteraeota;D_2__Campylobacteria;D_3__Campylobacterales;D_4__Arcobacteraceae;D_5__Arcobacter;D_6__Arcobacter butzleri
	0.000446507	38	0	0	0	0	0	0	0	0	0	0	0	0	0	0	0	0	0	0	0	0	0	0	0	0	0	0	D_0__Bacteria;D_1__Epsilonbacteraeota;D_2__Campylobacteria;D_3__Campylobacterales;D_4__Arcobacteraceae;D_5__Arcobacter;D_6__metagenome
	0.00039559	34	0	0	0	0	0	0	0	0	0	0	0	0	0	0	0.000121419	10	0	0	0	0	0	0	0	0	0	0	D_0__Bacteria;D_1__Epsilonbacteraeota;D_2__Campylobacteria;D_3__Campylobacterales;D_4__Arcobacteraceae;D_5__Arcobacter;D_6__uncultured bacterium
	0.000195837	17	0	0	0	0	0	0	0	0	0	0	0	0	0	0	0	0	0	0	0	0	0	0	0	0	0	0	D_0__Bacteria;D_1__Epsilonbacteraeota;D_2__Campylobacteria;D_3__Campylobacterales;D_4__Sulfurovaceae;D_5__Sulfurovum;__
	0	0	0	0	0	0	0	0	0	0	0	0	0	0	0	0	3.13338e-05	3	0	0	0	0	0	0	0	0	0	0	D_0__Bacteria;D_1__Epsilonbacteraeota;D_2__Campylobacteria;D_3__Campylobacterales;D_4__Thiovulaceae;D_5__Sulfuricurvum;__
	1.17502e-05	1	0	0	0	0	0	0	0	0	0	0	0	0	0	0	0	0	0	0	0	0	0	0	0	0	0	0	D_0__Bacteria;D_1__Firmicutes;D_2__Bacilli;D_3__Bacillales;D_4__Bacillaceae;D_5__uncultured;D_6__uncultured compost bacterium 4-29
	1.17502e-05	1	0	0	0	0	0	0	0	0	0	0	0	0	0	0	0	0	0	0	0	0	0	0	0	0	0	0	D_0__Bacteria;D_1__Firmicutes;D_2__Bacilli;D_3__Bacillales;D_4__Paenibacillaceae;D_5__Paenibacillus;D_6__Paenibacillus sp. 6M20
	0	0	0	0	2.35004e-05	2	0	0	0	0	0	0	0	0	0	0	0	0	0	0	0	0	0	0	0	0	0	0	D_0__Bacteria;D_1__Firmicutes;D_2__Bacilli;D_3__Bacillales;D_4__Paenibacillaceae;D_5__Paenibacillus;D_6__Paenibacillus sp. YT0039
	0	0	0	0	0	0	1.56669e-05	1	0	0	0	0	0	0	0	0	0	0	0	0	0	0	0	0	0	0	0	0	D_0__Bacteria;D_1__Firmicutes;D_2__Bacilli;D_3__Bacillales;D_4__Paenibacillaceae;D_5__Paenibacillus;__
	4.3084e-05	4	0	0	0	0	0	0	0	0	0	0	0	0	0	0	0	0	0	0	0	0	0	0	0	0	0	0	D_0__Bacteria;D_1__Firmicutes;D_2__Bacilli;D_3__Bacillales;D_4__Planococcaceae;D_5__Psychrobacillus;__
	5.8751e-05	5	0	0	0	0	0	0	0	0	0	0	0	0	0	0	0	0	0	0	0	0	0	0	0	0	0	0	D_0__Bacteria;D_1__Firmicutes;D_2__Bacilli;D_3__Bacillales;D_4__Planococcaceae;D_5__Sporosarcina;D_6__Sporosarcina globispora
	7.83346e-06	1	0	0	0	0	0	0	0	0	0	0	0	0	0	0	0	0	0	0	0	0	0	0	0	0	0	0	D_0__Bacteria;D_1__Firmicutes;D_2__Bacilli;D_3__Bacillales;D_4__Planococcaceae;__;__
	3.91673e-05	3	0	0	0	0	0	0	0	0	0	0	0	0	0	0	0	0	0	0	0	0	0	0	0	0	0	0	D_0__Bacteria;D_1__Firmicutes;D_2__Bacilli;D_3__Lactobacillales;D_4__Aerococcaceae;D_5__Dolosicoccus;D_6__uncultured bacterium
	0.000211503	18	0	0	0	0	0	0	0	0	0	0	0	0	0	0	0	0	0	0	0	0	0	0	0	0	0	0	D_0__Bacteria;D_1__Firmicutes;D_2__Bacilli;D_3__Lactobacillales;D_4__Carnobacteriaceae;D_5__Carnobacterium;D_6__uncultured bacterium
	0.000117502	10	0	0	0	0	0	0	0	0	0	0	0	0	0	0	0	0	0	0	0	0	0	0	0	0	0	0	D_0__Bacteria;D_1__Firmicutes;D_2__Bacilli;D_3__Lactobacillales;D_4__Carnobacteriaceae;__;__
	5.48342e-05	5	0	0	0	0	0	0	0	0	0	0	0	0	0	0	0	0	0	0	0	0	0	0	0	0	0	0	D_0__Bacteria;D_1__Firmicutes;D_2__Bacilli;D_3__Lactobacillales;D_4__Enterococcaceae;D_5__Enterococcus;D_6__Enterococcus italicus
	0	0	0	0	0	0	0	0	0	0	0	0	0	0	0	0	0	0	0	0	0	0	0	0	1.17502e-05	1	0	0	D_0__Bacteria;D_1__Firmicutes;D_2__Bacilli;D_3__Lactobacillales;D_4__Lactobacillaceae;D_5__Lactobacillus;D_6__Lactobacillus coryniformis subsp. coryniformis KCTC 3167 = DSM 20001
	0.000403423	34	0	0	0	0	0	0	0	0	0	0	0	0	0	0	0	0	0	0	0	0	0	0	0	0	0	0	D_0__Bacteria;D_1__Firmicutes;D_2__Bacilli;D_3__Lactobacillales;D_4__Lactobacillaceae;D_5__Lactobacillus;D_6__Lactobacillus hokkaidonensis
	5.09175e-05	4	0	0	0	0	0	0	0	0	0	0	0	0	0	0	0	0	0	0	0	0	0	0	0	0	0	0	D_0__Bacteria;D_1__Firmicutes;D_2__Bacilli;D_3__Lactobacillales;D_4__Lactobacillaceae;D_5__Lactobacillus;D_6__Lactobacillus murinus
	0	0	0	0	0	0	0.00304722	259	0.00268688	229	0.000301588	26	0	0	0	0	0	0	0	0	0	0	0	0	0	0	0	0	D_0__Bacteria;D_1__Firmicutes;D_2__Bacilli;D_3__Lactobacillales;D_4__Lactobacillaceae;D_5__Lactobacillus;D_6__Lactobacillus perolens
	0	0	0	0	0	0	0	0	0	0	0	0	0	0	0	0	0	0	0	0	0	0	0	0	1.56669e-05	1	0	0	D_0__Bacteria;D_1__Firmicutes;D_2__Bacilli;D_3__Lactobacillales;D_4__Lactobacillaceae;D_5__Lactobacillus;D_6__Lactobacillus sp. KC38
	0	0	0	0	0	0	0	0	0.000403423	34	0.000387756	33	0.000168419	14	0	0	0	0	0	0	0	0	0	0	0	0	0	0	D_0__Bacteria;D_1__Firmicutes;D_2__Bacilli;D_3__Lactobacillales;D_4__Lactobacillaceae;D_5__Pediococcus;D_6__Pediococcus ethanolidurans
	0.000113585	10	0	0	0	0	0	0	0	0	0	0	0	0	0	0	0	0	0	0	0	0	0	0	0	0	0	0	D_0__Bacteria;D_1__Firmicutes;D_2__Bacilli;D_3__Lactobacillales;D_4__Leuconostocaceae;D_5__Leuconostoc;D_6__uncultured bacterium
	1.95837e-05	2	0	0	0	0	0	0	0	0	0	0	0	0	0	0	0	0	0	0	0	0	0	0	0	0	0	0	D_0__Bacteria;D_1__Firmicutes;D_2__Bacilli;D_3__Lactobacillales;D_4__Leuconostocaceae;D_5__Weissella;D_6__Weissella paramesenteroides
	0.00019192	16	0	0	0	0	0	0	0	0	0	0	0	0	0	0	7.44179e-05	6	4.3084e-05	4	0	0	0	0	0	0	0	0	D_0__Bacteria;D_1__Firmicutes;D_2__Bacilli;D_3__Lactobacillales;D_4__Streptococcaceae;D_5__Streptococcus;D_6__Streptococcus salivarius subsp. thermophilus
	0.000152752	13	0	0	0	0	0	0	0	0	0	0	0	0	0	0	0	0	0	0	0	0	0	0	0	0	0	0	D_0__Bacteria;D_1__Firmicutes;D_2__Clostridia;D_3__Clostridiales;D_4__Christensenellaceae;D_5__Christensenellaceae R-7 group;D_6__bacterium enrichment culture clone DPF35
	0.000101835	9	0	0	0	0	0	0	0	0	0	0	0	0	0	0	0	0	0	0	0	0	0	0	0	0	0	0	D_0__Bacteria;D_1__Firmicutes;D_2__Clostridia;D_3__Clostridiales;D_4__Christensenellaceae;D_5__Christensenellaceae R-7 group;D_6__metagenome
	1.95837e-05	2	0	0	0	0	0	0	0	0	0	0	0	0	0	0	0	0	0	0	0	0	0	0	0	0	0	0	D_0__Bacteria;D_1__Firmicutes;D_2__Clostridia;D_3__Clostridiales;D_4__Christensenellaceae;D_5__Christensenellaceae R-7 group;D_6__uncultured Firmicutes bacterium
	3.13338e-05	3	0	0	7.83346e-06	1	0	0	0	0	0	0	0	0	0	0	0	0	0	0	0	0	0	0	0	0	0	0	D_0__Bacteria;D_1__Firmicutes;D_2__Clostridia;D_3__Clostridiales;D_4__Christensenellaceae;D_5__Christensenellaceae R-7 group;D_6__uncultured organism
	1.17502e-05	1	0	0	0	0	0	0	0	0	0	0	0	0	0	0	0	0	0	0	0	0	0	0	0	0	0	0	D_0__Bacteria;D_1__Firmicutes;D_2__Clostridia;D_3__Clostridiales;D_4__Christensenellaceae;D_5__Christensenellaceae R-7 group;D_6__uncultured spirochete
	1.95837e-05	2	0	0	0	0	0	0	0	0	0	0	0	0	0	0	0	0	0	0	0	0	0	0	0	0	0	0	D_0__Bacteria;D_1__Firmicutes;D_2__Clostridia;D_3__Clostridiales;D_4__Christensenellaceae;D_5__uncultured;D_6__uncultured bacterium
	7.83346e-06	1	0	0	0	0	0	0	0	0	0	0	0	0	0	0	0	0	0	0	0	0	0	0	0	0	0	0	D_0__Bacteria;D_1__Firmicutes;D_2__Clostridia;D_3__Clostridiales;D_4__Christensenellaceae;__;__
	0.000677594	58	0	0	0	0	0	0	0	0	0	0	0	0	0	0	0.000113585	10	0	0	0	0	0	0	0	0	0	0	D_0__Bacteria;D_1__Firmicutes;D_2__Clostridia;D_3__Clostridiales;D_4__Clostridiaceae 1;D_5__Clostridium sensu stricto 12;D_6__uncultured bacterium
	0	0	0	0	0	0	0	0	0	0	0	0	0	0	0	0	0	0	0	0	0	0	0	0	7.83346e-06	1	0	0	D_0__Bacteria;D_1__Firmicutes;D_2__Clostridia;D_3__Clostridiales;D_4__Clostridiaceae 1;D_5__Clostridium sensu stricto 1;D_6__Clostridium sp. ND2
	0	0	0	0	0	0	1.17502e-05	1	0	0	0	0	0	0	0	0	0	0	0	0	0	0	0	0	0	0	0	0	D_0__Bacteria;D_1__Firmicutes;D_2__Clostridia;D_3__Clostridiales;D_4__Clostridiaceae 1;D_5__Clostridium sensu stricto 3;__
	3.13338e-05	3	0	0	0	0	0	0	0	0	0	0	0	0	0	0	7.83346e-06	1	0	0	0	0	0	0	0	0	0	0	D_0__Bacteria;D_1__Firmicutes;D_2__Clostridia;D_3__Clostridiales;D_4__Clostridiaceae 1;D_5__Clostridium sensu stricto 9;D_6__uncultured Clostridiales bacterium
	3.91673e-05	3	0	0	0	0	0	0	0	0	0	0	0	0	0	0	0	0	0	0	0	0	0	0	0	0	0	0	D_0__Bacteria;D_1__Firmicutes;D_2__Clostridia;D_3__Clostridiales;D_4__Clostridiaceae 1;D_5__Clostridium sensu stricto 9;D_6__uncultured bacterium
	0.0367037	3124	0	0	0	0	0	0	0	0	0	0	0	0	0	0	0.00795096	677	0.000262421	22	0	0	0	0	0	0	0	0	D_0__Bacteria;D_1__Firmicutes;D_2__Clostridia;D_3__Clostridiales;D_4__Clostridiaceae 1;D_5__Clostridium sensu stricto 9;__
	7.83346e-06	1	0	0	0	0	0	0	0	0	0	0	0	0	0	0	0	0	0	0	0	0	0	0	0	0	0	0	D_0__Bacteria;D_1__Firmicutes;D_2__Clostridia;D_3__Clostridiales;D_4__Clostridiaceae 1;D_5__Hathewaya;D_6__Clostridium sp. rennanqilfy33
	5.09175e-05	4	0	0	0	0	0	0	0	0	0	0	0	0	0	0	0	0	0	0	0	0	0	0	0	0	0	0	D_0__Bacteria;D_1__Firmicutes;D_2__Clostridia;D_3__Clostridiales;D_4__Clostridiaceae 1;D_5__Proteiniclasticum;D_6__uncultured Clostridium sp.
	0.00179386	153	0	0	0	0	0	0	0	0	0	0	0	0	0	0	0.000513092	44	3.52506e-05	3	0	0	0	0	0	0	0	0	D_0__Bacteria;D_1__Firmicutes;D_2__Clostridia;D_3__Clostridiales;D_4__Clostridiaceae 1;D_5__uncultured;D_6__uncultured bacterium
	0	0	0	0	0	0	0	0	0	0	0	0	0	0	0	0	1.17502e-05	1	0	0	0	0	0	0	0	0	0	0	D_0__Bacteria;D_1__Firmicutes;D_2__Clostridia;D_3__Clostridiales;D_4__Eubacteriaceae;D_5__Acetobacterium;D_6__metagenome
	3.91673e-05	3	0	0	0	0	0	0	0	0	0	0	0	0	0	0	0	0	0	0	0	0	0	0	0	0	0	0	D_0__Bacteria;D_1__Firmicutes;D_2__Clostridia;D_3__Clostridiales;D_4__Eubacteriaceae;D_5__Anaerofustis;D_6__uncultured bacterium
	7.83346e-06	1	0	0	0	0	0	0	0	0	0	0	0	0	0	0	0	0	0	0	0	0	0	0	0	0	0	0	D_0__Bacteria;D_1__Firmicutes;D_2__Clostridia;D_3__Clostridiales;D_4__Family XI;D_5__Ezakiella;D_6__Fenollaria timonensis
	3.13338e-05	3	0	0	0	0	0	0	0	0	0	0	0	0	0	0	0	0	0	0	0	0	0	0	0	0	0	0	D_0__Bacteria;D_1__Firmicutes;D_2__Clostridia;D_3__Clostridiales;D_4__Family XI;D_5__Finegoldia;__
	1.17502e-05	1	0	0	0	0	0	0	0	0	0	0	0	0	0	0	1.56669e-05	1	0	0	0	0	0	0	0	0	0	0	D_0__Bacteria;D_1__Firmicutes;D_2__Clostridia;D_3__Clostridiales;D_4__Family XI;D_5__Gallicola;D_6__uncultured bacterium
	0	0	0	0	0	0	1.56669e-05	1	0	0	0	0	0	0	0	0	0	0	0	0	0	0	0	0	0	0	0	0	D_0__Bacteria;D_1__Firmicutes;D_2__Clostridia;D_3__Clostridiales;D_4__Family XI;D_5__Sedimentibacter;__
	1.17502e-05	1	0	0	0	0	0	0	0	0	0	0	0	0	0	0	0	0	0	0	0	0	0	0	0	0	0	0	D_0__Bacteria;D_1__Firmicutes;D_2__Clostridia;D_3__Clostridiales;D_4__Family XI;D_5__Tissierella;D_6__Tissierella creatinini
	0	0	0	0	0	0	0	0	0	0	0	0	0	0	0	0	0	0	0	0	0	0	0	0	7.83346e-06	1	0	0	D_0__Bacteria;D_1__Firmicutes;D_2__Clostridia;D_3__Clostridiales;D_4__Family XI;D_5__Tissierella;__
	0.000101835	9	0	0	0	0	0	0	0	0	0	0	0	0	0	0	3.13338e-05	3	0	0	0	0	0	0	0	0	0	0	D_0__Bacteria;D_1__Firmicutes;D_2__Clostridia;D_3__Clostridiales;D_4__Family XI;D_5__W5053;D_6__uncultured bacterium
	0	0	0	0	0	0	0	0	0	0	0	0	0	0	0	0	0	0	0	0	0	0	0	0	7.83346e-06	1	0	0	D_0__Bacteria;D_1__Firmicutes;D_2__Clostridia;D_3__Clostridiales;D_4__Family XIII;D_5__Anaerovorax;D_6__uncultured Anaerovorax sp.
	7.83346e-06	1	0	0	0	0	0	0	0	0	0	0	0	0	0	0	0	0	0	0	0	0	0	0	0	0	0	0	D_0__Bacteria;D_1__Firmicutes;D_2__Clostridia;D_3__Clostridiales;D_4__Family XIII;D_5__Anaerovorax;D_6__uncultured bacterium
	2.35004e-05	2	0	0	0	0	0	0	0	0	0	0	0	0	0	0	0	0	0	0	0	0	0	0	0	0	0	0	D_0__Bacteria;D_1__Firmicutes;D_2__Clostridia;D_3__Clostridiales;D_4__Family XIII;D_5__Anaerovorax;D_6__uncultured rumen bacterium
	1.17502e-05	1	0	0	0	0	0	0	0	0	0	0	0	0	0	0	0	0	0	0	0	0	0	0	0	0	0	0	D_0__Bacteria;D_1__Firmicutes;D_2__Clostridia;D_3__Clostridiales;D_4__Family XIII;D_5__Family XIII AD3011 group;D_6__uncultured bacterium
	8.61681e-05	7	0	0	0	0	0	0	0	0	0	0	0	0	0	0	7.83346e-06	1	0	0	0	0	0	0	0	0	0	0	D_0__Bacteria;D_1__Firmicutes;D_2__Clostridia;D_3__Clostridiales;D_4__Family XIII;D_5__Mogibacterium;D_6__uncultured Firmicutes bacterium
	0.000188003	16	0	0	0	0	0	0	0	0	0	0	0	0	0	0	1.95837e-05	2	0	0	0	0	0	0	0	0	0	0	D_0__Bacteria;D_1__Firmicutes;D_2__Clostridia;D_3__Clostridiales;D_4__Family XIII;D_5__[Eubacterium] nodatum group;__
	0	0	0	0	0	0	0	0	0	0	0	0	0	0	0	0	0	0	7.83346e-06	1	0	0	0	0	0	0	0	0	D_0__Bacteria;D_1__Firmicutes;D_2__Clostridia;D_3__Clostridiales;D_4__Family XIII;D_5__uncultured;D_6__uncultured Firmicutes bacterium
	0.000748095	64	0	0	0	0	0	0	0	0	0	0	0	0	0	0	8.61681e-05	7	5.8751e-05	5	0	0	0	0	0	0	0	0	D_0__Bacteria;D_1__Firmicutes;D_2__Clostridia;D_3__Clostridiales;D_4__Family XIII;__;__
	3.13338e-05	3	0	0	0	0	0	0	0	0	0	0	0	0	0	0	0	0	0	0	0	0	0	0	0	0	0	0	D_0__Bacteria;D_1__Firmicutes;D_2__Clostridia;D_3__Clostridiales;D_4__Lachnospiraceae;D_5__Acetitomaculum;D_6__uncultured bacterium
	0.000368173	31	0	0	0	0	0	0	0	0	0	0	0	0	0	0	0	0	0	0	0	0	0	0	0	0	0	0	D_0__Bacteria;D_1__Firmicutes;D_2__Clostridia;D_3__Clostridiales;D_4__Lachnospiraceae;D_5__Agathobacter;__
	2.35004e-05	2	0	0	0	0	0	0	0	0	0	0	0	0	0	0	1.95837e-05	2	0	0	0	0	0	0	0	0	0	0	D_0__Bacteria;D_1__Firmicutes;D_2__Clostridia;D_3__Clostridiales;D_4__Lachnospiraceae;D_5__Anaerostipes;__
	0.000148836	13	0	0	0	0	0	0	0	0	0	0	0	0	0	0	0	0	0	0	0	0	0	0	0	0	0	0	D_0__Bacteria;D_1__Firmicutes;D_2__Clostridia;D_3__Clostridiales;D_4__Lachnospiraceae;D_5__Butyrivibrio 2;D_6__uncultured Clostridium sp.
	3.13338e-05	3	0	0	0	0	0	0	0	0	0	0	0	0	0	0	0	0	0	0	0	0	0	0	0	0	0	0	D_0__Bacteria;D_1__Firmicutes;D_2__Clostridia;D_3__Clostridiales;D_4__Lachnospiraceae;D_5__Coprococcus 3;__
	9.40015e-05	8	0	0	0	0	0	0	0	0	0	0	0	0	0	0	0	0	0	0	0	0	0	0	0	0	0	0	D_0__Bacteria;D_1__Firmicutes;D_2__Clostridia;D_3__Clostridiales;D_4__Lachnospiraceae;D_5__Dorea;__
	1.95837e-05	2	0	0	0	0	0	0	0	0	0	0	0	0	0	0	2.74171e-05	2	1.17502e-05	1	0	0	0	0	1.17502e-05	1	0	0	D_0__Bacteria;D_1__Firmicutes;D_2__Clostridia;D_3__Clostridiales;D_4__Lachnospiraceae;D_5__Epulopiscium;D_6__uncultured organism
	0.000188003	16	0	0	0	0	0	0	0	0	0	0	0	0	0	0	3.52506e-05	3	2.74171e-05	2	0	0	0	0	0	0	0	0	D_0__Bacteria;D_1__Firmicutes;D_2__Clostridia;D_3__Clostridiales;D_4__Lachnospiraceae;D_5__Fusicatenibacter;__
	8.22513e-05	7	0	0	0	0	0	0	0	0	0	0	0	0	0	0	0	0	0	0	0	0	0	0	0	0	0	0	D_0__Bacteria;D_1__Firmicutes;D_2__Clostridia;D_3__Clostridiales;D_4__Lachnospiraceae;D_5__Hespellia;D_6__uncultured bacterium
	0.000148836	13	0	0	0	0	0	0	0	0	0	0	0	0	0	0	0	0	0	0	0	0	0	0	0	0	0	0	D_0__Bacteria;D_1__Firmicutes;D_2__Clostridia;D_3__Clostridiales;D_4__Lachnospiraceae;D_5__Lachnoclostridium 12;D_6__uncultured rumen bacterium
	0.000238921	20	0	0	0	0	0	0	0	0	0	0	0	0	0	0	0	0	0	0	0	0	0	0	0	0	0	0	D_0__Bacteria;D_1__Firmicutes;D_2__Clostridia;D_3__Clostridiales;D_4__Lachnospiraceae;D_5__Lachnospira;D_6__uncultured bacterium
	5.8751e-05	5	0	0	0	0	0	0	0	0	0	0	0	0	0	0	5.8751e-05	5	0	0	0	0	0	0	7.83346e-06	1	0	0	D_0__Bacteria;D_1__Firmicutes;D_2__Clostridia;D_3__Clostridiales;D_4__Lachnospiraceae;D_5__Lachnospira;__
	1.95837e-05	2	0	0	0	0	0	0	0	0	0	0	0	0	0	0	1.56669e-05	1	0	0	0	0	0	0	0	0	0	0	D_0__Bacteria;D_1__Firmicutes;D_2__Clostridia;D_3__Clostridiales;D_4__Lachnospiraceae;D_5__Lachnospiraceae ND3007 group;D_6__metagenome
	0.00083818	71	0	0	0	0	0	0	0	0	0	0	0	0	0	0	0.000160586	14	8.61681e-05	7	0	0	0	0	0	0	0	0	D_0__Bacteria;D_1__Firmicutes;D_2__Clostridia;D_3__Clostridiales;D_4__Lachnospiraceae;D_5__Lachnospiraceae NK3A20 group;D_6__uncultured Butyrivibrio sp.
	0.000117502	10	0	0	0	0	0	0	0	0	0	0	0	0	0	0	2.35004e-05	2	0	0	0	0	0	0	0	0	0	0	D_0__Bacteria;D_1__Firmicutes;D_2__Clostridia;D_3__Clostridiales;D_4__Lachnospiraceae;D_5__Lachnospiraceae NK3A20 group;__
	7.83346e-06	1	0	0	0	0	0	0	0	0	0	0	0	0	0	0	0	0	0	0	0	0	0	0	0	0	0	0	D_0__Bacteria;D_1__Firmicutes;D_2__Clostridia;D_3__Clostridiales;D_4__Lachnospiraceae;D_5__Lachnospiraceae UCG-004;D_6__uncultured bacterium
	0.000877348	75	0	0	0	0	0	0	0	0	0	0	0	0	0	0	0.000246754	21	0.000105752	9	0	0	0	0	0	0	0	0	D_0__Bacteria;D_1__Firmicutes;D_2__Clostridia;D_3__Clostridiales;D_4__Lachnospiraceae;D_5__Moryella;D_6__uncultured bacterium
	1.17502e-05	1	0	0	0	0	0	0	0	0	0	0	0	0	0	0	1.17502e-05	1	0	0	0	0	0	0	0	0	0	0	D_0__Bacteria;D_1__Firmicutes;D_2__Clostridia;D_3__Clostridiales;D_4__Lachnospiraceae;D_5__Oribacterium;__
	0	0	0	0	0	0	0	0	1.95837e-05	2	0	0	0	0	0	0	0	0	0	0	0	0	0	0	0	0	0	0	D_0__Bacteria;D_1__Firmicutes;D_2__Clostridia;D_3__Clostridiales;D_4__Lachnospiraceae;D_5__Tyzzerella;__
	0.000121419	10	0	0	0	0	0	0	0	0	0	0	0	0	0	0	0	0	0	0	0	0	0	0	0	0	0	0	D_0__Bacteria;D_1__Firmicutes;D_2__Clostridia;D_3__Clostridiales;D_4__Lachnospiraceae;D_5__XBB1006;D_6__uncultured bacterium
	5.8751e-05	5	0	0	0	0	0	0	0	0	0	0	0	0	0	0	0	0	0	0	0	0	0	0	0	0	0	0	D_0__Bacteria;D_1__Firmicutes;D_2__Clostridia;D_3__Clostridiales;D_4__Lachnospiraceae;D_5__[Ruminococcus] torques group;D_6__Ruminococcus lactaris CC59_002D
	0.000246754	21	0	0	0	0	0	0	0	0	0	0	0	0	0	0	0	0	0	0	0	0	0	0	0	0	0	0	D_0__Bacteria;D_1__Firmicutes;D_2__Clostridia;D_3__Clostridiales;D_4__Lachnospiraceae;D_5__[Ruminococcus] torques group;__
	4.70008e-05	4	0	0	0	0	0	0	0	0	0	0	0	0	0	0	0	0	0	0	0	0	0	0	0	0	0	0	D_0__Bacteria;D_1__Firmicutes;D_2__Clostridia;D_3__Clostridiales;D_4__Lachnospiraceae;D_5__uncultured;D_6__uncultured bacterium
	0	0	0	0	0	0	0	0	0	0	0	0	0	0	0	0	0	0	3.91673e-05	3	0	0	0	0	2.74171e-05	2	0	0	D_0__Bacteria;D_1__Firmicutes;D_2__Clostridia;D_3__Clostridiales;D_4__Peptostreptococcaceae;D_5__Paeniclostridium;D_6__uncultured bacterium
	0	0	0	0	0	0	0	0	0	0	0	0	0	0	0	0	7.83346e-06	1	1.17502e-05	1	0	0	0	0	0	0	0	0	D_0__Bacteria;D_1__Firmicutes;D_2__Clostridia;D_3__Clostridiales;D_4__Peptostreptococcaceae;__;__
	0.000266338	23	0	0	0	0	0	0	0	0	0	0	0	0	0	0	0.000121419	10	2.74171e-05	2	0	0	0	0	0	0	0	0	D_0__Bacteria;D_1__Firmicutes;D_2__Clostridia;D_3__Clostridiales;D_4__Ruminococcaceae;D_5__Anaerofilum;D_6__uncultured bacterium
	0.000199753	17	0	0	0	0	0	0	0	0	0	0	0	0	0	0	1.95837e-05	2	6.26677e-05	5	0	0	0	0	0	0	0	0	D_0__Bacteria;D_1__Firmicutes;D_2__Clostridia;D_3__Clostridiales;D_4__Ruminococcaceae;D_5__Anaerofilum;__
	1.56669e-05	1	0	0	0	0	0	0	0	0	0	0	0	0	0	0	0	0	0	0	0	0	0	0	0	0	0	0	D_0__Bacteria;D_1__Firmicutes;D_2__Clostridia;D_3__Clostridiales;D_4__Ruminococcaceae;D_5__Angelakisella;D_6__uncultured bacterium
	0.000485675	41	0	0	0	0	0	0	0	0	0	0	0	0	0	0	0.000148836	13	0	0	0	0	0	0	0	0	0	0	D_0__Bacteria;D_1__Firmicutes;D_2__Clostridia;D_3__Clostridiales;D_4__Ruminococcaceae;D_5__CAG-352;D_6__uncultured bacterium
	5.09175e-05	4	0	0	0	0	0	0	0	0	0	0	0	0	0	0	0	0	0	0	0	0	0	0	0	0	0	0	D_0__Bacteria;D_1__Firmicutes;D_2__Clostridia;D_3__Clostridiales;D_4__Ruminococcaceae;D_5__CAG-352;D_6__uncultured organism
	7.83346e-06	1	0	0	0	0	0	0	0	0	0	0	0	0	0	0	0	0	0	0	0	0	0	0	0	0	0	0	D_0__Bacteria;D_1__Firmicutes;D_2__Clostridia;D_3__Clostridiales;D_4__Ruminococcaceae;D_5__Candidatus Soleaferrea;D_6__uncultured bacterium
	0.00018017	15	0	0	0	0	0	0	0	0	0	0	0	0	0	0	2.74171e-05	2	0	0	0	0	0	0	0	0	0	0	D_0__Bacteria;D_1__Firmicutes;D_2__Clostridia;D_3__Clostridiales;D_4__Ruminococcaceae;D_5__Faecalibacterium;D_6__bacterium ic1379
	0.00160194	136	0	0	0	0	0	0	0	0	0	0	0	0	0	0	0.000399506	34	8.61681e-05	7	0	0	0	0	0	0	0	0	D_0__Bacteria;D_1__Firmicutes;D_2__Clostridia;D_3__Clostridiales;D_4__Ruminococcaceae;D_5__Faecalibacterium;D_6__uncultured bacterium
	0.000172336	15	0	0	0	0	0	0	0	0	0	0	0	0	0	0	0	0	0	0	0	0	0	0	0	0	0	0	D_0__Bacteria;D_1__Firmicutes;D_2__Clostridia;D_3__Clostridiales;D_4__Ruminococcaceae;D_5__Faecalibacterium;__
	4.70008e-05	4	0	0	0	0	0	0	0	0	0	0	0	0	0	0	2.35004e-05	2	0	0	0	0	0	0	0	0	0	0	D_0__Bacteria;D_1__Firmicutes;D_2__Clostridia;D_3__Clostridiales;D_4__Ruminococcaceae;D_5__Fastidiosipila;D_6__uncultured bacterium
	0	0	0	0	0	0	0	0	0	0	0	0	0	0	0	0	0	0	7.83346e-06	1	0	0	0	0	0	0	0	0	D_0__Bacteria;D_1__Firmicutes;D_2__Clostridia;D_3__Clostridiales;D_4__Ruminococcaceae;D_5__Flavonifractor;__
	0.000293755	25	0	0	0	0	0	0	0	0	0	0	0	0	0	0	2.35004e-05	2	0	0	0	0	0	0	0	0	0	0	D_0__Bacteria;D_1__Firmicutes;D_2__Clostridia;D_3__Clostridiales;D_4__Ruminococcaceae;D_5__Oscillibacter;D_6__uncultured Clostridiales bacterium
	1.95837e-05	2	0	0	0	0	0	0	0	0	0	0	0	0	0	0	0	0	0	0	0	0	0	0	0	0	0	0	D_0__Bacteria;D_1__Firmicutes;D_2__Clostridia;D_3__Clostridiales;D_4__Ruminococcaceae;D_5__Papillibacter;D_6__uncultured bacterium
	7.05011e-05	6	0	0	0	0	0	0	0	0	0	0	0	0	0	0	2.74171e-05	2	0	0	0	0	0	0	0	0	0	0	D_0__Bacteria;D_1__Firmicutes;D_2__Clostridia;D_3__Clostridiales;D_4__Ruminococcaceae;D_5__Pygmaiobacter;D_6__uncultured bacterium
	0	0	0	0	0	0	0	0	0	0	0	0	0	0	0	0	7.83346e-06	1	0	0	0	0	0	0	0	0	0	0	D_0__Bacteria;D_1__Firmicutes;D_2__Clostridia;D_3__Clostridiales;D_4__Ruminococcaceae;D_5__Ruminiclostridium 1;__
	3.52506e-05	3	0	0	0	0	0	0	0	0	0	0	0	0	0	0	0	0	0	0	0	0	0	0	0	0	0	0	D_0__Bacteria;D_1__Firmicutes;D_2__Clostridia;D_3__Clostridiales;D_4__Ruminococcaceae;D_5__Ruminiclostridium 6;__
	1.95837e-05	2	0	0	0	0	0	0	0	0	0	0	0	0	0	0	0	0	0	0	0	0	0	0	0	0	0	0	D_0__Bacteria;D_1__Firmicutes;D_2__Clostridia;D_3__Clostridiales;D_4__Ruminococcaceae;D_5__Ruminiclostridium;D_6__uncultured bacterium
	0.000137086	12	0	0	0	0	0	0	0	0	0	0	0	0	0	0	7.44179e-05	6	0	0	0	0	0	0	0	0	0	0	D_0__Bacteria;D_1__Firmicutes;D_2__Clostridia;D_3__Clostridiales;D_4__Ruminococcaceae;D_5__Ruminiclostridium;__
	3.52506e-05	3	0	0	0	0	0	0	0	0	0	0	0	0	0	0	0	0	0	0	0	0	0	0	0	0	0	0	D_0__Bacteria;D_1__Firmicutes;D_2__Clostridia;D_3__Clostridiales;D_4__Ruminococcaceae;D_5__Ruminococcaceae NK4A214 group;D_6__gut metagenome
	0.000732429	62	0	0	0	0	0	0	0	0	0	0	0	0	0	0	0.000137086	12	3.91673e-05	3	0	0	0	0	0	0	0	0	D_0__Bacteria;D_1__Firmicutes;D_2__Clostridia;D_3__Clostridiales;D_4__Ruminococcaceae;D_5__Ruminococcaceae NK4A214 group;D_6__uncultured Firmicutes bacterium
	6.26677e-05	5	0	0	0	0	0	0	0	0	0	0	0	0	0	0	0	0	0	0	0	0	0	0	0	0	0	0	D_0__Bacteria;D_1__Firmicutes;D_2__Clostridia;D_3__Clostridiales;D_4__Ruminococcaceae;D_5__Ruminococcaceae NK4A214 group;__
	0.000242837	21	0	0	0	0	0	0	0	0	0	0	0	0	0	0	0	0	0	0	0	0	0	0	0	0	0	0	D_0__Bacteria;D_1__Firmicutes;D_2__Clostridia;D_3__Clostridiales;D_4__Ruminococcaceae;D_5__Ruminococcaceae UCG-002;D_6__gut metagenome
	1.95837e-05	2	0	0	0	0	0	0	0	0	0	0	0	0	0	0	0	0	0	0	0	0	0	0	0	0	0	0	D_0__Bacteria;D_1__Firmicutes;D_2__Clostridia;D_3__Clostridiales;D_4__Ruminococcaceae;D_5__Ruminococcaceae UCG-004;D_6__uncultured bacterium
	0.00209153	178	0	0	0	0	0	0	0	0	0	0	0	0	0	0	0.000513092	44	6.26677e-05	5	0	0	0	0	0	0	0	0	D_0__Bacteria;D_1__Firmicutes;D_2__Clostridia;D_3__Clostridiales;D_4__Ruminococcaceae;D_5__Ruminococcaceae UCG-005;D_6__uncultured rumen bacterium
	0.00079118	67	0	0	0	0	0	0	0	0	0	0	0	0	0	0	0.000101835	9	0	0	0	0	0	0	0	0	0	0	D_0__Bacteria;D_1__Firmicutes;D_2__Clostridia;D_3__Clostridiales;D_4__Ruminococcaceae;D_5__Ruminococcaceae UCG-009;D_6__uncultured bacterium
	1.17502e-05	1	0	0	0	0	0	0	0	0	0	0	0	0	0	0	0	0	0	0	0	0	0	0	0	0	0	0	D_0__Bacteria;D_1__Firmicutes;D_2__Clostridia;D_3__Clostridiales;D_4__Ruminococcaceae;D_5__Ruminococcaceae UCG-010;D_6__gut metagenome
	4.3084e-05	4	0	0	0	0	0	0	0	0	0	0	0	0	0	0	0	0	7.83346e-06	1	0	0	0	0	0	0	0	0	D_0__Bacteria;D_1__Firmicutes;D_2__Clostridia;D_3__Clostridiales;D_4__Ruminococcaceae;D_5__Ruminococcaceae UCG-010;D_6__uncultured Firmicutes bacterium
	0	0	0	0	0	0	0	0	0	0	0	0	0	0	0	0	1.17502e-05	1	0	0	0	0	0	0	0	0	0	0	D_0__Bacteria;D_1__Firmicutes;D_2__Clostridia;D_3__Clostridiales;D_4__Ruminococcaceae;D_5__Ruminococcaceae UCG-010;D_6__uncultured bacterium
	0.000231087	20	0	0	0	0	0	0	0	0	0	0	0	0	0	0	5.09175e-05	4	0	0	0	0	0	0	0	0	0	0	D_0__Bacteria;D_1__Firmicutes;D_2__Clostridia;D_3__Clostridiales;D_4__Ruminococcaceae;D_5__Ruminococcaceae UCG-010;D_6__uncultured prokaryote
	0.000113585	10	0	0	0	0	0	0	0	0	0	0	0	0	0	0	3.91673e-05	3	0	0	0	0	0	0	0	0	0	0	D_0__Bacteria;D_1__Firmicutes;D_2__Clostridia;D_3__Clostridiales;D_4__Ruminococcaceae;D_5__Ruminococcaceae UCG-010;__
	1.56669e-05	1	0	0	0	0	0	0	0	0	0	0	0	0	0	0	0	0	7.83346e-06	1	0	0	0	0	0	0	0	0	D_0__Bacteria;D_1__Firmicutes;D_2__Clostridia;D_3__Clostridiales;D_4__Ruminococcaceae;D_5__Ruminococcaceae UCG-013;D_6__gut metagenome
	7.83346e-05	7	0	0	0	0	0	0	0	0	0	0	0	0	0	0	0	0	0	0	0	0	0	0	0	0	0	0	D_0__Bacteria;D_1__Firmicutes;D_2__Clostridia;D_3__Clostridiales;D_4__Ruminococcaceae;D_5__Ruminococcaceae UCG-013;D_6__uncultured bacterium
	0.000121419	10	0	0	0	0	0	0	0	0	0	0	0	0	0	0	0	0	0	0	0	0	0	0	0	0	0	0	D_0__Bacteria;D_1__Firmicutes;D_2__Clostridia;D_3__Clostridiales;D_4__Ruminococcaceae;D_5__Ruminococcaceae UCG-013;D_6__uncultured organism
	0.000195837	17	0	0	0	0	0	0	0	0	0	0	0	0	0	0	4.3084e-05	4	1.56669e-05	1	0	0	0	0	0	0	0	0	D_0__Bacteria;D_1__Firmicutes;D_2__Clostridia;D_3__Clostridiales;D_4__Ruminococcaceae;D_5__Ruminococcaceae V9D2013 group;D_6__uncultured bacterium
	7.83346e-05	7	0	0	0	0	0	0	0	0	0	0	0	0	0	0	1.17502e-05	1	0	0	0	0	0	0	0	0	0	0	D_0__Bacteria;D_1__Firmicutes;D_2__Clostridia;D_3__Clostridiales;D_4__Ruminococcaceae;D_5__Ruminococcus 1;D_6__metagenome
	1.56669e-05	1	0	0	0	0	0	0	0	0	0	0	0	0	0	0	1.17502e-05	1	7.83346e-06	1	0	0	0	0	0	0	0	0	D_0__Bacteria;D_1__Firmicutes;D_2__Clostridia;D_3__Clostridiales;D_4__Ruminococcaceae;D_5__Ruminococcus 1;D_6__uncultured Ruminococcus sp.
	0.0033488	285	0	0	0	0	0	0	0	0	0	0	0	0	0	0	0.000642344	55	0.000144919	12	0	0	0	0	0	0	0	0	D_0__Bacteria;D_1__Firmicutes;D_2__Clostridia;D_3__Clostridiales;D_4__Ruminococcaceae;D_5__Saccharofermentans;__
	0.000309422	26	0	0	0	0	0	0	0	0	0	0	0	0	0	0	2.35004e-05	2	0	0	0	0	0	0	0	0	0	0	D_0__Bacteria;D_1__Firmicutes;D_2__Clostridia;D_3__Clostridiales;D_4__Ruminococcaceae;D_5__UBA1819;D_6__uncultured bacterium
	1.17502e-05	1	0	0	0	0	0	0	0	0	0	0	0	0	0	0	0	0	0	0	0	0	0	0	0	0	0	0	D_0__Bacteria;D_1__Firmicutes;D_2__Clostridia;D_3__Clostridiales;D_4__Ruminococcaceae;D_5__[Eubacterium] coprostanoligenes group;D_6__gut metagenome
	5.8751e-05	5	0	0	0	0	0	0	0	0	0	0	0	0	0	0	1.56669e-05	1	7.83346e-06	1	0	0	0	0	0	0	0	0	D_0__Bacteria;D_1__Firmicutes;D_2__Clostridia;D_3__Clostridiales;D_4__Ruminococcaceae;D_5__[Eubacterium] coprostanoligenes group;D_6__human gut metagenome
	0	0	0	0	0	0	0	0	0	0	0	0	0	0	0	0	7.83346e-06	1	0	0	0	0	0	0	0	0	0	0	D_0__Bacteria;D_1__Firmicutes;D_2__Clostridia;D_3__Clostridiales;D_4__Ruminococcaceae;D_5__[Eubacterium] coprostanoligenes group;D_6__metagenome
	5.09175e-05	4	0	0	0	0	0	0	0	0	0	0	0	0	0	0	0	0	0	0	0	0	0	0	0	0	0	0	D_0__Bacteria;D_1__Firmicutes;D_2__Clostridia;D_3__Clostridiales;D_4__Ruminococcaceae;D_5__[Eubacterium] coprostanoligenes group;D_6__unidentified
	0.000454341	39	0	0	0	0	0	0	0	0	0	0	0	0	0	0	5.8751e-05	5	0	0	0	0	0	0	0	0	0	0	D_0__Bacteria;D_1__Firmicutes;D_2__Clostridia;D_3__Clostridiales;D_4__Ruminococcaceae;D_5__uncultured;D_6__anaerobic digester metagenome
	2.35004e-05	2	0	0	0	0	0	0	0	0	0	0	0	0	0	0	2.74171e-05	2	0	0	0	0	0	0	0	0	0	0	D_0__Bacteria;D_1__Firmicutes;D_2__Clostridia;D_3__Clostridiales;D_4__Ruminococcaceae;D_5__uncultured;D_6__uncultured Clostridium sp.
	5.48342e-05	5	0	0	0	0	0	0	0	0	0	0	0	0	0	0	0	0	0	0	0	0	0	0	0	0	0	0	D_0__Bacteria;D_1__Firmicutes;D_2__Clostridia;D_3__Clostridiales;D_4__Ruminococcaceae;D_5__uncultured;D_6__uncultured Firmicutes bacterium
	0	0	0	0	0	0	0	0	0	0	0	0	0	0	0	0	0	0	7.83346e-06	1	0	0	0	0	0	0	0	0	D_0__Bacteria;D_1__Firmicutes;D_2__Clostridia;D_3__Clostridiales;D_4__Ruminococcaceae;D_5__uncultured;D_6__uncultured bacterium
	0.00022717	19	0	0	0	0	0	0	0	0	0	0	0	0	0	0	0.000105752	9	2.74171e-05	2	0	0	0	0	0	0	0	0	D_0__Bacteria;D_1__Firmicutes;D_2__Clostridia;D_3__Clostridiales;D_4__Ruminococcaceae;D_5__uncultured;D_6__uncultured compost bacterium
	4.70008e-05	4	0	0	0	0	0	0	0	0	0	0	0	0	0	0	3.52506e-05	3	0	0	0	0	0	0	0	0	0	0	D_0__Bacteria;D_1__Firmicutes;D_2__Clostridia;D_3__Clostridiales;D_4__Ruminococcaceae;D_5__uncultured;__
	1.17502e-05	1	0	0	0	0	0	0	0	0	0	0	0	0	0	0	0	0	0	0	0	0	0	0	0	0	0	0	D_0__Bacteria;D_1__Firmicutes;D_2__Clostridia;D_3__Clostridiales;D_4__Syntrophomonadaceae;D_5__Syntrophomonas;D_6__uncultured bacterium
	0	0	0	0	0	0	0	0	0	0	0	0	0	0	0	0	0	0	7.83346e-06	1	0	0	0	0	0	0	0	0	D_0__Bacteria;D_1__Firmicutes;D_2__Clostridia;D_3__Clostridiales;D_4__TC1;__;__
	7.44179e-05	6	0	0	0	0	0	0	0	0	0	0	0	0	0	0	1.56669e-05	1	0	0	0	0	0	0	1.17502e-05	1	0	0	D_0__Bacteria;D_1__Firmicutes;D_2__Clostridia;D_3__Clostridiales;__;__;__
	0	0	0	0	0	0	0	0	0	0	0	0	0	0	0	0	7.83346e-06	1	0	0	0	0	0	0	0	0	0	0	D_0__Bacteria;D_1__Firmicutes;D_2__Erysipelotrichia;D_3__Erysipelotrichales;D_4__Erysipelotrichaceae;D_5__Breznakia;D_6__uncultured bacterium
	5.09175e-05	4	0	0	0	0	0	0	0	0	0	0	0	0	0	0	0	0	0	0	0	0	0	0	0	0	0	0	D_0__Bacteria;D_1__Firmicutes;D_2__Erysipelotrichia;D_3__Erysipelotrichales;D_4__Erysipelotrichaceae;D_5__Catenibacterium;D_6__metagenome
	1.56669e-05	1	0	0	0	0	0	0	0	0	0	0	0	0	0	0	0	0	0	0	0	0	0	0	0	0	0	0	D_0__Bacteria;D_1__Firmicutes;D_2__Erysipelotrichia;D_3__Erysipelotrichales;D_4__Erysipelotrichaceae;D_5__Catenibacterium;D_6__uncultured bacterium
	0.000121419	10	0	0	0	0	0	0	0	0	0	0	0	0	0	0	0	0	0	0	0	0	0	0	0	0	0	0	D_0__Bacteria;D_1__Firmicutes;D_2__Erysipelotrichia;D_3__Erysipelotrichales;D_4__Erysipelotrichaceae;D_5__Catenibacterium;__
	0.000133169	11	0	0	0	0	0	0	0	0	0	0	0	0	0	0	0	0	0	0	0	0	0	0	0	0	0	0	D_0__Bacteria;D_1__Firmicutes;D_2__Erysipelotrichia;D_3__Erysipelotrichales;D_4__Erysipelotrichaceae;D_5__Holdemanella;D_6__uncultured bacterium
	2.35004e-05	2	0	0	0	0	0	0	0	0	0	0	0	0	0	0	0	0	0	0	0	0	0	0	0	0	0	0	D_0__Bacteria;D_1__Firmicutes;D_2__Erysipelotrichia;D_3__Erysipelotrichales;D_4__Erysipelotrichaceae;D_5__[Anaerorhabdus] furcosa group;D_6__uncultured Erysipelotrichaceae bacterium
	0	0	0	0	0	0	0	0	0	0	0	0	0	0	0	0	7.83346e-06	1	0	0	0	0	0	0	0	0	0	0	D_0__Bacteria;D_1__Firmicutes;D_2__Negativicutes;D_3__Selenomonadales;D_4__Acidaminococcaceae;D_5__Acidaminococcus;__
	3.13338e-05	3	0	0	0	0	0	0	0	0	0	0	0	0	0	0	0	0	0	0	0	0	0	0	0	0	0	0	D_0__Bacteria;D_1__Firmicutes;D_2__Negativicutes;D_3__Selenomonadales;D_4__Acidaminococcaceae;D_5__Phascolarctobacterium;D_6__uncultured bacterium
	7.83346e-06	1	0	0	0	0	0	0	0	0	0	0	0	0	0	0	0	0	0	0	0	0	0	0	0	0	0	0	D_0__Bacteria;D_1__Firmicutes;D_2__Negativicutes;D_3__Selenomonadales;D_4__Veillonellaceae;D_5__Acetonema;D_6__uncultured bacterium
	7.05011e-05	6	0	0	0	0	0	0	0	0	0	0	0	0	0	0	0	0	0	0	0	0	0	0	0	0	0	0	D_0__Bacteria;D_1__Firmicutes;D_2__Negativicutes;D_3__Selenomonadales;D_4__Veillonellaceae;D_5__Anaeroarcus;D_6__uncultured bacterium
	0.000156669	13	0	0	0	0	0	0	0	0	0	0	0	0	0	0	0.000105752	9	0	0	0	0	0	0	0	0	0	0	D_0__Bacteria;D_1__Firmicutes;D_2__Negativicutes;D_3__Selenomonadales;D_4__Veillonellaceae;D_5__Anaerosinus;D_6__uncultured bacterium
	4.3084e-05	4	0	0	0	0	0	0	0	0	0	0	0	0	0	0	0	0	0	0	0	0	0	0	0	0	0	0	D_0__Bacteria;D_1__Firmicutes;D_2__Negativicutes;D_3__Selenomonadales;D_4__Veillonellaceae;D_5__Megasphaera;D_6__Megasphaera paucivorans
	0.000317255	27	0	0	0	0	0	0	0	0	0	0	0	0	0	0	5.48342e-05	5	0	0	0	0	0	0	7.83346e-06	1	0	0	D_0__Bacteria;D_1__Firmicutes;D_2__Negativicutes;D_3__Selenomonadales;D_4__Veillonellaceae;D_5__uncultured;__
	0.000309422	26	0	0	0	0	0	0	0	0	0	0	0	0	0	0	7.05011e-05	6	0	0	0	0	0	0	0	0	0	0	D_0__Bacteria;D_1__Fusobacteria;D_2__Fusobacteriia;D_3__Fusobacteriales;D_4__Fusobacteriaceae;D_5__Cetobacterium;D_6__uncultured bacterium
	0	0	0	0	0	0	0	0	0	0	0	0	0	0	0	0	0	0	0	0	0	0	0	0	7.83346e-06	1	0	0	D_0__Bacteria;D_1__Fusobacteria;D_2__Fusobacteriia;D_3__Fusobacteriales;D_4__Fusobacteriaceae;D_5__Cetobacterium;__
	0.000705011	60	0	0	0	0	0	0	0	0	0	0	0	0	0	0	0.000250671	21	5.09175e-05	4	0	0	0	0	0	0	0	0	D_0__Bacteria;D_1__Fusobacteria;D_2__Fusobacteriia;D_3__Fusobacteriales;D_4__Leptotrichiaceae;D_5__Hypnocyclicus;D_6__uncultured bacterium
	0.000963516	82	0	0	0	0	0	0	0	0	0	0	0	0	0	0	0.000297672	25	0	0	0	0	0	0	0	0	0	0	D_0__Bacteria;D_1__Fusobacteria;D_2__Fusobacteriia;D_3__Fusobacteriales;D_4__Leptotrichiaceae;D_5__Hypnocyclicus;__
	8.22513e-05	7	0	0	0	0	0	0	0	0	0	0	0	0	0	0	0	0	0	0	0	0	0	0	0	0	0	0	D_0__Bacteria;D_1__Fusobacteria;D_2__Fusobacteriia;D_3__Fusobacteriales;D_4__Leptotrichiaceae;D_5__uncultured;D_6__metagenome
	8.61681e-05	7	0	0	0	0	0	0	0	0	0	0	0	0	0	0	0	0	0	0	0	0	0	0	0	0	0	0	D_0__Bacteria;D_1__Fusobacteria;D_2__Fusobacteriia;D_3__Fusobacteriales;D_4__Leptotrichiaceae;D_5__uncultured;D_6__uncultured microorganism
	1.56669e-05	1	0	0	0	0	0	0	0	0	0	0	0	0	0	0	0	0	0	0	0	0	0	0	0	0	0	0	D_0__Bacteria;D_1__Gemmatimonadetes;D_2__Gemmatimonadetes;D_3__Gemmatimonadales;D_4__Gemmatimonadaceae;D_5__Gemmatimonas;__
	0.000148836	13	0	0	0	0	0	0	0	0	0	0	0	0	0	0	2.74171e-05	2	0	0	0	0	0	0	0	0	0	0	D_0__Bacteria;D_1__Gemmatimonadetes;D_2__Gemmatimonadetes;D_3__Gemmatimonadales;D_4__Gemmatimonadaceae;D_5__uncultured;D_6__uncultured bacterium contig00007
	0.000223254	19	0	0	0	0	0	0	0	0	0	0	0	0	0	0	0	0	0	0	0	0	0	0	0	0	0	0	D_0__Bacteria;D_1__Gemmatimonadetes;D_2__Gemmatimonadetes;D_3__Gemmatimonadales;D_4__Gemmatimonadaceae;D_5__uncultured;__
	0.000759846	65	0	0	0	0	0	0	0	0	0	0	0	0	0	0	0.00038384	33	3.52506e-05	3	0	0	0	0	0	0	0	0	D_0__Bacteria;D_1__Kiritimatiellaeota;D_2__Kiritimatiellae;D_3__WCHB1-41;D_4__uncultured bacterium;D_5__uncultured bacterium;D_6__uncultured bacterium
	1.17502e-05	1	0	0	0	0	0	0	0	0	0	0	0	0	0	0	0	0	0	0	0	0	0	0	0	0	0	0	D_0__Bacteria;D_1__Kiritimatiellaeota;D_2__Kiritimatiellae;D_3__WCHB1-41;D_4__uncultured eubacterium WCHB1-25;D_5__uncultured eubacterium WCHB1-25;D_6__uncultured eubacterium WCHB1-25
	5.8751e-05	5	0	0	0	0	0	0	0	0	0	0	0	0	0	0	0	0	0	0	0	0	0	0	0	0	0	0	D_0__Bacteria;D_1__Latescibacteria;D_2__uncultured bacterium;D_3__uncultured bacterium;D_4__uncultured bacterium;D_5__uncultured bacterium;D_6__uncultured bacterium
	0.00038384	33	0	0	0	0	0	0	0	0	0	0	0	0	0	0	9.40015e-05	8	0	0	0	0	0	0	0	0	0	0	D_0__Bacteria;D_1__Nitrospirae;D_2__Nitrospira;D_3__Nitrospirales;D_4__Nitrospiraceae;D_5__Nitrospira;D_6__Nitrospira sp.
	1.95837e-05	2	0	0	0	0	0	0	0	0	0	0	0	0	0	0	0	0	0	0	0	0	0	0	0	0	0	0	D_0__Bacteria;D_1__Patescibacteria;D_2__ABY1;D_3__Candidatus Falkowbacteria;D_4__metagenome;D_5__metagenome;D_6__metagenome
	1.17502e-05	1	0	0	0	0	0	0	0	0	0	0	0	0	0	0	0	0	0	0	0	0	0	0	0	0	0	0	D_0__Bacteria;D_1__Patescibacteria;D_2__ABY1;D_3__Candidatus Falkowbacteria;D_4__uncultured Parcubacteria group bacterium;D_5__uncultured Parcubacteria group bacterium;D_6__uncultured Parcubacteria group bacterium
	7.83346e-06	1	0	0	0	0	0	0	0	0	0	0	0	0	0	0	0	0	0	0	0	0	0	0	0	0	0	0	D_0__Bacteria;D_1__Patescibacteria;D_2__Berkelbacteria;D_3__Candidatus Berkelbacteria bacterium RIFOXYA2_FULL_43_10;D_4__Candidatus Berkelbacteria bacterium RIFOXYA2_FULL_43_10;D_5__Candidatus Berkelbacteria bacterium RIFOXYA2_FULL_43_10;D_6__Candidatus Berkelbacteria bacterium RIFOXYA2_FULL_43_10
	7.83346e-06	1	0	0	0	0	0	0	0	0	0	0	0	0	0	0	0	0	0	0	0	0	0	0	0	0	0	0	D_0__Bacteria;D_1__Patescibacteria;D_2__Parcubacteria;D_3__Candidatus Nomurabacteria;D_4__uncultured soil bacterium;D_5__uncultured soil bacterium;D_6__uncultured soil bacterium
	0	0	0	0	0	0	0	0	0	0	0	0	0	0	0	0	0	0	1.95837e-05	2	0	0	0	0	0	0	0	0	D_0__Bacteria;D_1__Patescibacteria;D_2__Saccharimonadia;D_3__Saccharimonadales;D_4__Saccharimonadaceae;D_5__Candidatus Saccharimonas;D_6__unidentified
	0	0	0	0	0	0	0	0	0	0	0	0	0	0	0	0	0	0	1.95837e-05	2	0	0	0	0	0	0	0	0	D_0__Bacteria;D_1__Patescibacteria;D_2__Saccharimonadia;D_3__Saccharimonadales;D_4__Saccharimonadaceae;D_5__Candidatus Saccharimonas;__
	5.09175e-05	4	0	0	0	0	0	0	0	0	0	0	0	0	0	0	0	0	0	0	0	0	0	0	0	0	0	0	D_0__Bacteria;D_1__Patescibacteria;D_2__Saccharimonadia;D_3__Saccharimonadales;D_4__Saccharimonadaceae;__;__
	0.000152752	13	0	0	0	0	0	0	0	0	0	0	0	0	0	0	1.56669e-05	1	1.95837e-05	2	0	0	0	0	0	0	0	0	D_0__Bacteria;D_1__Patescibacteria;D_2__Saccharimonadia;D_3__Saccharimonadales;D_4__uncultured Candidatus Saccharibacteria bacterium;D_5__uncultured Candidatus Saccharibacteria bacterium;D_6__uncultured Candidatus Saccharibacteria bacterium
	0.000223254	19	0	0	0	0	0	0	0	0	0	0	0	0	0	0	0	0	3.13338e-05	3	0	0	0	0	0	0	0	0	D_0__Bacteria;D_1__Patescibacteria;D_2__Saccharimonadia;D_3__Saccharimonadales;D_4__uncultured bacterium SBR1071;D_5__uncultured bacterium SBR1071;D_6__uncultured bacterium SBR1071
	0.000199753	17	0	0	0	0	0	0	0	0	0	0	0	0	0	0	3.52506e-05	3	6.65844e-05	6	0	0	0	0	0	0	0	0	D_0__Bacteria;D_1__Patescibacteria;D_2__Saccharimonadia;D_3__Saccharimonadales;D_4__uncultured bacterium SBR2013;D_5__uncultured bacterium SBR2013;D_6__uncultured bacterium SBR2013
	4.3084e-05	4	0	0	0	0	0	0	0	0	0	0	0	0	0	0	7.83346e-06	1	0	0	0	0	0	0	0	0	0	0	D_0__Bacteria;D_1__Patescibacteria;D_2__Saccharimonadia;D_3__Saccharimonadales;D_4__uncultured bacterium SBR2060;D_5__uncultured bacterium SBR2060;D_6__uncultured bacterium SBR2060
	3.91673e-05	3	0	0	0	0	0	0	0	0	0	0	0	0	0	0	0	0	0	0	0	0	0	0	0	0	0	0	D_0__Bacteria;D_1__Patescibacteria;D_2__Saccharimonadia;D_3__Saccharimonadales;D_4__uncultured bacterium SBR2113;D_5__uncultured bacterium SBR2113;D_6__uncultured bacterium SBR2113
	0	0	0	0	0	0	0	0	0	0	0	0	0	0	0	0	1.17502e-05	1	0	0	0	0	0	0	0	0	0	0	D_0__Bacteria;D_1__Patescibacteria;D_2__WS6 (Dojkabacteria);D_3__uncultured candidate division WS6 bacterium;D_4__uncultured candidate division WS6 bacterium;D_5__uncultured candidate division WS6 bacterium;D_6__uncultured candidate division WS6 bacterium
	3.52506e-05	3	0	0	0	0	0	0	0	0	0	0	0	0	0	0	0	0	0	0	0	0	0	0	0	0	0	0	D_0__Bacteria;D_1__Patescibacteria;D_2__WS6 (Dojkabacteria);D_3__uncultured eubacterium WCHB1-06;D_4__uncultured eubacterium WCHB1-06;D_5__uncultured eubacterium WCHB1-06;D_6__uncultured eubacterium WCHB1-06
	2.74171e-05	2	0	0	0	0	0	0	0	0	0	0	0	0	0	0	0	0	0	0	0	0	0	0	0	0	0	0	D_0__Bacteria;D_1__Patescibacteria;D_2__WS6 (Dojkabacteria);__;__;__;__
	1.95837e-05	2	0	0	0	0	0	0	0	0	0	0	0	0	0	0	0	0	0	0	0	0	0	0	0	0	0	0	D_0__Bacteria;D_1__Planctomycetes;D_2__028H05-P-BN-P5;__;__;__;__
	9.79183e-05	8	0	0	0	0	0	0	0	0	0	0	0	0	0	0	0	0	0	0	0	0	0	0	0	0	0	0	D_0__Bacteria;D_1__Planctomycetes;D_2__BD7-11;D_3__uncultured bacterium PHOS-HE93;D_4__uncultured bacterium PHOS-HE93;D_5__uncultured bacterium PHOS-HE93;D_6__uncultured bacterium PHOS-HE93
	0.00043084	37	0	0	0	0	0	0	0	0	0	0	0	0	0	0	6.65844e-05	6	2.74171e-05	2	0	0	0	0	0	0	0	0	D_0__Bacteria;D_1__Planctomycetes;D_2__OM190;D_3__uncultured bacterium;D_4__uncultured bacterium;D_5__uncultured bacterium;D_6__uncultured bacterium
	0	0	0	0	0	0	0	0	0	0	0	0	0	0	0	0	1.17502e-05	1	0	0	0	0	0	0	0	0	0	0	D_0__Bacteria;D_1__Planctomycetes;D_2__OM190;D_3__uncultured planctomycete;D_4__uncultured planctomycete;D_5__uncultured planctomycete;D_6__uncultured planctomycete
	0.000195837	17	0	0	0	0	0	0	0	0	0	0	0	0	0	0	1.95837e-05	2	0	0	0	0	0	0	0	0	0	0	D_0__Bacteria;D_1__Planctomycetes;D_2__OM190;D_3__uncultured soil bacterium;D_4__uncultured soil bacterium;D_5__uncultured soil bacterium;D_6__uncultured soil bacterium
	0.000152752	13	0	0	0	0	0	0	0	0	0	0	0	0	0	0	0.000160586	14	1.95837e-05	2	0	0	0	0	0	0	0	0	D_0__Bacteria;D_1__Planctomycetes;D_2__Phycisphaerae;D_3__Phycisphaerales;D_4__Phycisphaeraceae;D_5__CL500-3;D_6__uncultured bacterium
	1.95837e-05	2	0	0	0	0	0	0	0	0	0	0	0	0	0	0	0	0	0	0	0	0	0	0	0	0	0	0	D_0__Bacteria;D_1__Planctomycetes;D_2__Phycisphaerae;D_3__Phycisphaerales;D_4__Phycisphaeraceae;D_5__SM1A02;__
	1.17502e-05	1	0	0	0	0	0	0	0	0	0	0	0	0	0	0	0	0	0	0	0	0	0	0	0	0	0	0	D_0__Bacteria;D_1__Planctomycetes;D_2__Planctomycetacia;D_3__Gemmatales;D_4__Gemmataceae;D_5__Fimbriiglobus;D_6__metagenome
	3.91673e-05	3	0	0	0	0	0	0	0	0	0	0	0	0	0	0	0	0	7.83346e-06	1	0	0	0	0	0	0	0	0	D_0__Bacteria;D_1__Planctomycetes;D_2__Planctomycetacia;D_3__Gemmatales;D_4__Gemmataceae;D_5__Fimbriiglobus;__
	7.83346e-06	1	0	0	0	0	0	0	0	0	0	0	0	0	0	0	0	0	0	0	0	0	0	0	0	0	0	0	D_0__Bacteria;D_1__Planctomycetes;D_2__Planctomycetacia;D_3__Gemmatales;D_4__Gemmataceae;D_5__uncultured;D_6__uncultured Zavarzinella sp.
	0	0	0	0	0	0	0	0	0	0	0	0	0	0	0	0	0	0	3.13338e-05	3	0	0	0	0	0	0	0	0	D_0__Bacteria;D_1__Planctomycetes;D_2__Planctomycetacia;D_3__Isosphaerales;D_4__Isosphaeraceae;D_5__Paludisphaera;D_6__metagenome
	1.17502e-05	1	0	0	0	0	0	0	0	0	0	0	0	0	0	0	0	0	0	0	0	0	0	0	7.83346e-06	1	0	0	D_0__Bacteria;D_1__Planctomycetes;D_2__Planctomycetacia;D_3__Pirellulales;D_4__Pirellulaceae;D_5__Pir4 lineage;D_6__Pirellula sp.
	5.09175e-05	4	0	0	0	0	0	0	0	0	0	0	0	0	0	0	0	0	0	0	0	0	0	0	0	0	0	0	D_0__Bacteria;D_1__Planctomycetes;D_2__Planctomycetacia;D_3__Pirellulales;D_4__Pirellulaceae;D_5__Pir4 lineage;D_6__uncultured Planctomycetaceae bacterium
	2.74171e-05	2	0	0	0	0	0	0	0	0	0	0	0	0	0	0	0	0	1.17502e-05	1	0	0	0	0	0	0	0	0	D_0__Bacteria;D_1__Planctomycetes;D_2__Planctomycetacia;D_3__Pirellulales;D_4__Pirellulaceae;D_5__Pir4 lineage;D_6__uncultured Planctomycetales bacterium
	7.83346e-05	7	0	0	0	0	0	0	0	0	0	0	0	0	0	0	0	0	2.74171e-05	2	0	0	0	0	0	0	0	0	D_0__Bacteria;D_1__Planctomycetes;D_2__Planctomycetacia;D_3__Pirellulales;D_4__Pirellulaceae;D_5__Roseimaritima;__
	5.48342e-05	5	0	0	0	0	0	0	0	0	0	0	0	0	0	0	0	0	1.56669e-05	1	0	0	0	0	0	0	0	0	D_0__Bacteria;D_1__Planctomycetes;D_2__Planctomycetacia;D_3__Pirellulales;D_4__Pirellulaceae;D_5__uncultured;D_6__uncultured bacterium
	4.3084e-05	4	0	0	0	0	0	0	0	0	0	0	0	0	0	0	0	0	0	0	0	0	0	0	0	0	0	0	D_0__Bacteria;D_1__Planctomycetes;D_2__Planctomycetacia;D_3__Planctomycetales;D_4__Rubinisphaeraceae;D_5__SH-PL14;D_6__uncultured bacterium
	0	0	0	0	7.83346e-06	1	0	0	0	0	0	0	0	0	0	0	0	0	0	0	0	0	0	0	0	0	0	0	D_0__Bacteria;D_1__Planctomycetes;D_2__Planctomycetacia;D_3__Planctomycetales;D_4__Rubinisphaeraceae;D_5__uncultured;D_6__uncultured sludge bacterium H28
	0.000332922	28	0	0	0	0	0	0	0	0	0	0	0	0	0	0	0	0	0	0	0	0	0	0	0	0	0	0	D_0__Bacteria;D_1__Planctomycetes;D_2__Planctomycetacia;D_3__Planctomycetales;D_4__Rubinisphaeraceae;D_5__uncultured;__
	5.48342e-05	5	0	0	0	0	0	0	0	0	0	0	0	0	0	0	4.3084e-05	4	1.56669e-05	1	0	0	0	0	0	0	0	0	D_0__Bacteria;D_1__Planctomycetes;D_2__Planctomycetacia;D_3__Planctomycetales;D_4__Schlesneriaceae;D_5__Planctopirus;D_6__metagenome
	0.000262421	22	0	0	0	0	0	0	0	0	0	0	0	0	0	0	2.74171e-05	2	4.70008e-05	4	0	0	0	0	7.83346e-06	1	0	0	D_0__Bacteria;D_1__Planctomycetes;D_2__Planctomycetacia;D_3__Planctomycetales;D_4__uncultured;D_5__metagenome;D_6__metagenome
	7.83346e-06	1	0	0	0	0	0	0	0	0	0	0	0	0	0	0	0	0	0	0	0	0	0	0	0	0	0	0	D_0__Bacteria;D_1__Planctomycetes;D_2__vadinHA49;__;__;__;__
	0	0	0	0	0	0	0	0	0	0	0	0	0	0	0	0	0	0	2.74171e-05	2	0	0	0	0	0	0	0	0	D_0__Bacteria;D_1__Proteobacteria;D_2__Alphaproteobacteria;D_3__Acetobacterales;D_4__Acetobacteraceae;D_5__Roseomonas;D_6__Roseomonas sp. W32
	0	0	0	0	0	0	0	0	0	0	0	0	0	0	0	0	5.8751e-05	5	0	0	0	0	0	0	0	0	0	0	D_0__Bacteria;D_1__Proteobacteria;D_2__Alphaproteobacteria;D_3__Acetobacterales;D_4__Acetobacteraceae;D_5__Roseomonas;D_6__unidentified
	7.05011e-05	6	0	0	0	0	0	0	0	0	0	0	0	0	0	0	0	0	0	0	0	0	0	0	0	0	0	0	D_0__Bacteria;D_1__Proteobacteria;D_2__Alphaproteobacteria;D_3__Acetobacterales;D_4__Acetobacteraceae;D_5__Roseomonas;__
	5.09175e-05	4	0	0	0	0	0	0	0	0	0	0	0	0	0	0	1.17502e-05	1	0	0	0	0	0	0	0	0	0	0	D_0__Bacteria;D_1__Proteobacteria;D_2__Alphaproteobacteria;D_3__Caedibacterales;D_4__Caedibacteraceae;D_5__Caedibacter;D_6__Caedibacter varicaedens
	0	0	0	0	0	0	0	0	0	0	0	0	9.40015e-05	8	0	0	0.000117502	10	0	0	0	0	0	0	0	0	0	0	D_0__Bacteria;D_1__Proteobacteria;D_2__Alphaproteobacteria;D_3__Caulobacterales;D_4__Caulobacteraceae;D_5__Brevundimonas;D_6__Brevundimonas diminuta
	0	0	0	0	0	0	0	0	0	0	0	0	1.56669e-05	1	0	0	0	0	0	0	0	0	0	0	0	0	0	0	D_0__Bacteria;D_1__Proteobacteria;D_2__Alphaproteobacteria;D_3__Caulobacterales;D_4__Caulobacteraceae;D_5__Brevundimonas;D_6__Brevundimonas olei
	3.52506e-05	3	0	0	0	0	0	0	0	0	0	0	0	0	0	0	0	0	0	0	0	0	0	0	0	0	0	0	D_0__Bacteria;D_1__Proteobacteria;D_2__Alphaproteobacteria;D_3__Caulobacterales;D_4__Caulobacteraceae;D_5__Caulobacter;D_6__metagenome
	3.13338e-05	3	0	0	0	0	0	0	0	0	0	0	0	0	0	0	0	0	0	0	0	0	0	0	0	0	0	0	D_0__Bacteria;D_1__Proteobacteria;D_2__Alphaproteobacteria;D_3__Caulobacterales;D_4__Caulobacteraceae;D_5__uncultured;__
	0.000278088	24	0	0	0	0	0	0	0	0	0	0	0	0	0	0	8.61681e-05	7	0	0	0	0	0	0	7.83346e-06	1	0	0	D_0__Bacteria;D_1__Proteobacteria;D_2__Alphaproteobacteria;D_3__Caulobacterales;D_4__Hyphomonadaceae;D_5__SWB02;__
	4.3084e-05	4	0	0	0	0	0	0	0	0	0	0	0	0	0	0	0	0	1.56669e-05	1	0	0	0	0	0	0	0	0	D_0__Bacteria;D_1__Proteobacteria;D_2__Alphaproteobacteria;D_3__Caulobacterales;D_4__Hyphomonadaceae;D_5__uncultured;D_6__uncultured bacterium
	0.000164503	14	0	0	0	0	0	0	0	0	0	0	0	0	0	0	8.22513e-05	7	0	0	0	0	0	0	0	0	0	0	D_0__Bacteria;D_1__Proteobacteria;D_2__Alphaproteobacteria;D_3__Caulobacterales;D_4__Hyphomonadaceae;__;__
	0.000693261	59	0	0	0	0	0	0	0	0	0	0	0	0	0	0	0.000188003	16	5.09175e-05	4	0	0	0	0	0	0	0	0	D_0__Bacteria;D_1__Proteobacteria;D_2__Alphaproteobacteria;D_3__Dongiales;D_4__Dongiaceae;D_5__Dongia;__
	1.17502e-05	1	0	0	0	0	0	0	0	0	0	0	0	0	0	0	0	0	0	0	0	0	0	0	0	0	0	0	D_0__Bacteria;D_1__Proteobacteria;D_2__Alphaproteobacteria;D_3__Elsterales;D_4__Elsteraceae;D_5__Elstera;__
	0	0	0	0	0	0	0	0	0	0	0	0	0	0	0	0	0	0	1.56669e-05	1	0	0	0	0	0	0	0	0	D_0__Bacteria;D_1__Proteobacteria;D_2__Alphaproteobacteria;D_3__Elsterales;D_4__Elsteraceae;D_5__uncultured;D_6__uncultured Rhodospirillaceae bacterium
	2.35004e-05	2	0	0	0	0	0	0	0	0	0	0	0	0	0	0	0	0	0	0	0	0	0	0	0	0	0	0	D_0__Bacteria;D_1__Proteobacteria;D_2__Alphaproteobacteria;D_3__Holosporales;D_4__Holosporaceae;D_5__Candidatus Bealeia;D_6__uncultured bacterium
	0	0	0	0	0	0	0	0	0	0	0	0	0	0	0	0	0	0	2.74171e-05	2	0	0	0	0	0	0	0	0	D_0__Bacteria;D_1__Proteobacteria;D_2__Alphaproteobacteria;D_3__Holosporales;D_4__Holosporaceae;D_5__uncultured;__
	0.000356422	30	0	0	0	0	0	0	0	0	0	0	0	0	0	0	3.52506e-05	3	0	0	0	0	0	0	0	0	0	0	D_0__Bacteria;D_1__Proteobacteria;D_2__Alphaproteobacteria;D_3__Micavibrionales;D_4__Micavibrionaceae;D_5__uncultured;D_6__metagenome
	0.000219337	19	0	0	0	0	0	0	0	0	0	0	0	0	0	0	1.56669e-05	1	0	0	0	0	0	0	0	0	0	0	D_0__Bacteria;D_1__Proteobacteria;D_2__Alphaproteobacteria;D_3__Micavibrionales;D_4__Micavibrionaceae;D_5__uncultured;D_6__uncultured bacterium
	2.35004e-05	2	0	0	0	0	0	0	0	0	0	0	0	0	0	0	0	0	0	0	0	0	0	0	0	0	0	0	D_0__Bacteria;D_1__Proteobacteria;D_2__Alphaproteobacteria;D_3__Micavibrionales;D_4__uncultured;D_5__Alphaproteobacteria bacterium CG1_02_46_17;D_6__Alphaproteobacteria bacterium CG1_02_46_17
	7.05011e-05	6	0	0	0	0	0	0	0	0	0	0	0	0	0	0	2.74171e-05	2	0	0	0	0	0	0	0	0	0	0	D_0__Bacteria;D_1__Proteobacteria;D_2__Alphaproteobacteria;D_3__Micavibrionales;D_4__uncultured;D_5__metagenome;D_6__metagenome
	0.000317255	27	0	0	0	0	0	0	0	0	0	0	0	0	0	0	0	0	0	0	0	0	0	0	0	0	0	0	D_0__Bacteria;D_1__Proteobacteria;D_2__Alphaproteobacteria;D_3__Micavibrionales;D_4__uncultured;D_5__uncultured bacterium;D_6__uncultured bacterium
	1.17502e-05	1	0	0	0	0	0	0	0	0	0	0	0	0	0	0	2.35004e-05	2	0	0	0	0	0	0	0	0	0	0	D_0__Bacteria;D_1__Proteobacteria;D_2__Alphaproteobacteria;D_3__Micavibrionales;D_4__uncultured;__;__
	0.000219337	19	0	0	0	0	0	0	0	0	0	0	0	0	0	0	9.00848e-05	8	1.17502e-05	1	0	0	0	0	0	0	0	0	D_0__Bacteria;D_1__Proteobacteria;D_2__Alphaproteobacteria;D_3__Micropepsales;D_4__Micropepsaceae;D_5__uncultured;D_6__metagenome
	1.95837e-05	2	0	0	0	0	0	0	0	0	0	0	0	0	0	0	0	0	0	0	0	0	0	0	0	0	0	0	D_0__Bacteria;D_1__Proteobacteria;D_2__Alphaproteobacteria;D_3__Paracaedibacterales;D_4__Paracaedibacteraceae;D_5__Candidatus Finniella;D_6__uncultured bacterium
	3.52506e-05	3	0	0	0	0	0	0	0	0	0	0	0	0	0	0	0	0	1.17502e-05	1	0	0	0	0	0	0	0	0	D_0__Bacteria;D_1__Proteobacteria;D_2__Alphaproteobacteria;D_3__Paracaedibacterales;D_4__Paracaedibacteraceae;D_5__Candidatus Paracaedibacter;D_6__metagenome
	7.83346e-06	1	0	0	0	0	0	0	0	0	0	0	0	0	0	0	0	0	0	0	0	0	0	0	0	0	0	0	D_0__Bacteria;D_1__Proteobacteria;D_2__Alphaproteobacteria;D_3__Paracaedibacterales;D_4__Paracaedibacteraceae;D_5__uncultured;__
	7.83346e-06	1	0	0	0	0	0	0	0	0	0	0	0	0	0	0	0	0	0	0	0	0	0	0	0	0	0	0	D_0__Bacteria;D_1__Proteobacteria;D_2__Alphaproteobacteria;D_3__Parvibaculales;D_4__Parvibaculaceae;D_5__Parvibaculum;__
	1.17502e-05	1	0	0	0	0	0	0	0	0	0	0	0	0	0	0	0	0	0	0	0	0	0	0	0	0	0	0	D_0__Bacteria;D_1__Proteobacteria;D_2__Alphaproteobacteria;D_3__Reyranellales;D_4__Reyranellaceae;D_5__uncultured;__
	4.70008e-05	4	0	0	0	0	0	0	0	0	0	0	0	0	0	0	6.65844e-05	6	0	0	0	0	0	0	0	0	0	0	D_0__Bacteria;D_1__Proteobacteria;D_2__Alphaproteobacteria;D_3__Rhizobiales;D_4__A0839;D_5__metagenome;D_6__metagenome
	0.000325089	28	0	0	0	0	0	0	0	0	0	0	0	0	0	0	0.000101835	9	5.48342e-05	5	0	0	0	0	0	0	0	0	D_0__Bacteria;D_1__Proteobacteria;D_2__Alphaproteobacteria;D_3__Rhizobiales;D_4__Amb-16S-1323;D_5__uncultured bacterium;D_6__uncultured bacterium
	2.74171e-05	2	0	0	0	0	0	0	0	0	0	0	0	0	0	0	0	0	0	0	0	0	0	0	0	0	0	0	D_0__Bacteria;D_1__Proteobacteria;D_2__Alphaproteobacteria;D_3__Rhizobiales;D_4__Beijerinckiaceae;D_5__Camelimonas;D_6__uncultured bacterium
	0	0	0	0	0	0	0	0	0	0	0	0	0	0	0	0	7.83346e-06	1	0	0	0	0	0	0	0	0	0	0	D_0__Bacteria;D_1__Proteobacteria;D_2__Alphaproteobacteria;D_3__Rhizobiales;D_4__Beijerinckiaceae;D_5__Camelimonas;__
	6.65844e-05	6	0	0	0	0	0	0	0	0	0	0	0	0	0	0	0	0	0	0	0	0	0	0	0	0	0	0	D_0__Bacteria;D_1__Proteobacteria;D_2__Alphaproteobacteria;D_3__Rhizobiales;D_4__Beijerinckiaceae;D_5__FFCH5858;D_6__uncultured bacterium
	1.17502e-05	1	0	0	0	0	0	0	0	0	0	0	0	0	0	0	0	0	0	0	0	0	0	0	0	0	0	0	D_0__Bacteria;D_1__Proteobacteria;D_2__Alphaproteobacteria;D_3__Rhizobiales;D_4__Beijerinckiaceae;D_5__Qingshengfania;D_6__Qingshengfania soli
	0.000160586	14	0	0	0	0	0	0	0	0	0	0	0	0	0	0	0	0	0	0	0	0	0	0	0	0	0	0	D_0__Bacteria;D_1__Proteobacteria;D_2__Alphaproteobacteria;D_3__Rhizobiales;D_4__Beijerinckiaceae;D_5__uncultured;D_6__metagenome
	0	0	0	0	0	0	0	0	0	0	0	0	0	0	0	0	0	0	1.17502e-05	1	0	0	0	0	0	0	0	0	D_0__Bacteria;D_1__Proteobacteria;D_2__Alphaproteobacteria;D_3__Rhizobiales;D_4__Beijerinckiaceae;D_5__uncultured;D_6__uncultured bacterium
	0.000184086	16	0	0	0	0	0	0	0	0	0	0	0	0	0	0	2.74171e-05	2	3.91673e-05	3	0	0	0	0	0	0	0	0	D_0__Bacteria;D_1__Proteobacteria;D_2__Alphaproteobacteria;D_3__Rhizobiales;D_4__Hyphomicrobiaceae;D_5__Hyphomicrobium;D_6__metagenome
	7.83346e-05	7	0	0	0	0	0	0	0	0	0	0	0	0	0	0	1.56669e-05	1	1.95837e-05	2	0	0	0	0	0	0	0	0	D_0__Bacteria;D_1__Proteobacteria;D_2__Alphaproteobacteria;D_3__Rhizobiales;D_4__Hyphomicrobiaceae;D_5__Pedomicrobium;__
	0.00022717	19	0	0	0	0	0	0	0	0	0	0	0	0	0	0	0	0	2.74171e-05	2	0	0	0	0	0	0	0	0	D_0__Bacteria;D_1__Proteobacteria;D_2__Alphaproteobacteria;D_3__Rhizobiales;D_4__Hyphomicrobiaceae;__;__
	0	0	0	0	0	0	0	0	0	0	0	0	0	0	0	0	0	0	0	0	0	0	0	0	7.83346e-06	1	0	0	D_0__Bacteria;D_1__Proteobacteria;D_2__Alphaproteobacteria;D_3__Rhizobiales;D_4__Kaistiaceae;D_5__Kaistia;__
	0.000199753	17	0	0	0	0	0	0	0	0	0	0	0	0	0	0	0	0	0	0	0	0	0	0	0	0	0	0	D_0__Bacteria;D_1__Proteobacteria;D_2__Alphaproteobacteria;D_3__Rhizobiales;D_4__Pleomorphomonadaceae;D_5__Chthonobacter;__
	0.000113585	10	0	0	0	0	0	0	0	0	0	0	0	0	0	0	4.3084e-05	4	3.13338e-05	3	0	0	0	0	0	0	0	0	D_0__Bacteria;D_1__Proteobacteria;D_2__Alphaproteobacteria;D_3__Rhizobiales;D_4__Pleomorphomonadaceae;D_5__Pleomorphomonas;D_6__uncultured bacterium
	0	0	0	0	0	0	0	0	0	0	0	0	0	0	0	0	2.35004e-05	2	0	0	0	0	0	0	0	0	0	0	D_0__Bacteria;D_1__Proteobacteria;D_2__Alphaproteobacteria;D_3__Rhizobiales;D_4__Pleomorphomonadaceae;D_5__uncultured;D_6__uncultured Rhizobiales bacterium
	0	0	0	0	0	0	0	0	0	0	0	0	0	0	0	0	0	0	7.83346e-06	1	0	0	0	0	0	0	0	0	D_0__Bacteria;D_1__Proteobacteria;D_2__Alphaproteobacteria;D_3__Rhizobiales;D_4__Pleomorphomonadaceae;__;__
	0.000105752	9	0	0	0	0	0	0	0	0	0	0	0	0	0	0	0	0	0	0	0	0	0	0	0	0	0	0	D_0__Bacteria;D_1__Proteobacteria;D_2__Alphaproteobacteria;D_3__Rhizobiales;D_4__Rhizobiaceae;D_5__Aminobacter;D_6__uncultured bacterium
	0.000105752	9	0	0	0	0	0	0	0	0	0	0	0	0	0	0	0	0	7.44179e-05	6	0	0	0	0	0	0	0	0	D_0__Bacteria;D_1__Proteobacteria;D_2__Alphaproteobacteria;D_3__Rhizobiales;D_4__Rhizobiaceae;D_5__Aminobacter;__
	1.17502e-05	1	0	0	0	0	0	0	0	0	0	0	0	0	0	0	0	0	0	0	0	0	0	0	0	0	0	0	D_0__Bacteria;D_1__Proteobacteria;D_2__Alphaproteobacteria;D_3__Rhizobiales;D_4__Rhizobiaceae;D_5__Aureimonas;__
	0	0	0	0	0	0	0	0	0	0	0	0	0	0	0	0	0	0	3.13338e-05	3	0	0	0	0	3.13338e-05	3	0	0	D_0__Bacteria;D_1__Proteobacteria;D_2__Alphaproteobacteria;D_3__Rhizobiales;D_4__Rhizobiaceae;D_5__Ochrobactrum;D_6__Ochrobactrum pseudogrignonense
	3.13338e-05	3	0	0	0	0	0	0	0	0	0	0	0	0	0	0	0	0	0	0	0	0	0	0	0	0	0	0	D_0__Bacteria;D_1__Proteobacteria;D_2__Alphaproteobacteria;D_3__Rhizobiales;D_4__Rhizobiales Incertae Sedis;D_5__Phreatobacter;D_6__uncultured bacterium
	6.26677e-05	5	0	0	1.56669e-05	1	0	0	0	0	0	0	0	0	0	0	0	0	0	0	0	0	0	0	1.95837e-05	2	0	0	D_0__Bacteria;D_1__Proteobacteria;D_2__Alphaproteobacteria;D_3__Rhizobiales;D_4__Xanthobacteraceae;D_5__Afipia;__
	0.000105752	9	0	0	0	0	0	0	0	0	0	0	0	0	0	0	0	0	0	0	0	0	0	0	0	0	0	0	D_0__Bacteria;D_1__Proteobacteria;D_2__Alphaproteobacteria;D_3__Rhizobiales;D_4__Xanthobacteraceae;D_5__Bradyrhizobium;__
	0.00019192	16	0	0	0	0	0	0	0	0	0	0	0	0	0	0	6.65844e-05	6	0.000121419	10	0	0	0	0	1.95837e-05	2	0	0	D_0__Bacteria;D_1__Proteobacteria;D_2__Alphaproteobacteria;D_3__Rhizobiales;D_4__Xanthobacteraceae;D_5__Xanthobacter;__
	9.40015e-05	8	0	0	0	0	0	0	0	0	0	0	0	0	0	0	0.000101835	9	8.22513e-05	7	0	0	0	0	0	0	0	0	D_0__Bacteria;D_1__Proteobacteria;D_2__Alphaproteobacteria;D_3__Rhodobacterales;D_4__Rhodobacteraceae;D_5__Amaricoccus;D_6__uncultured bacterium
	3.13338e-05	3	0	0	0	0	0	0	0	0	0	0	0	0	0	0	0	0	0	0	0	0	0	0	0	0	0	0	D_0__Bacteria;D_1__Proteobacteria;D_2__Alphaproteobacteria;D_3__Rhodobacterales;D_4__Rhodobacteraceae;D_5__Defluviimonas;D_6__metagenome
	0.000188003	16	0	0	0	0	0	0	0	0	0	0	0	0	0	0	0.000262421	22	0	0	0	0	0	0	0	0	0	0	D_0__Bacteria;D_1__Proteobacteria;D_2__Alphaproteobacteria;D_3__Rhodobacterales;D_4__Rhodobacteraceae;D_5__Paenirhodobacter;D_6__uncultured bacterium
	0.000207587	18	0	0	0	0	0	0	0	0	0	0	0	0	0	0	0	0	0	0	0	0	0	0	0	0	0	0	D_0__Bacteria;D_1__Proteobacteria;D_2__Alphaproteobacteria;D_3__Rhodobacterales;D_4__Rhodobacteraceae;D_5__Pseudorhodobacter;__
	0	0	0	0	0	0	0	0	0	0	0	0	0	0	0	0	0	0	7.05011e-05	6	0	0	0	0	0	0	0	0	D_0__Bacteria;D_1__Proteobacteria;D_2__Alphaproteobacteria;D_3__Rhodobacterales;D_4__Rhodobacteraceae;D_5__Rhodobacter;D_6__uncultured sludge bacterium A10
	3.13338e-05	3	0	0	0	0	0	0	0	0	0	0	0	0	0	0	0	0	5.8751e-05	5	0	0	0	0	0	0	0	0	D_0__Bacteria;D_1__Proteobacteria;D_2__Alphaproteobacteria;D_3__Rhodobacterales;D_4__Rhodobacteraceae;D_5__Roseobacter clade CHAB-I-5 lineage;__
	0.000152752	13	0	0	0	0	0	0	0	0	0	0	0	0	0	0	3.52506e-05	3	0	0	0	0	0	0	0	0	0	0	D_0__Bacteria;D_1__Proteobacteria;D_2__Alphaproteobacteria;D_3__Rhodobacterales;D_4__Rhodobacteraceae;D_5__Rubellimicrobium;D_6__uncultured alpha proteobacterium
	2.74171e-05	2	0	0	0	0	0	0	0	0	0	0	0	0	0	0	0	0	0	0	0	0	0	0	0	0	0	0	D_0__Bacteria;D_1__Proteobacteria;D_2__Alphaproteobacteria;D_3__Rhodobacterales;D_4__Rhodobacteraceae;D_5__Tabrizicola;__
	2.74171e-05	2	0	0	0	0	0	0	0	0	0	0	0	0	0	0	0	0	0	0	0	0	0	0	0	0	0	0	D_0__Bacteria;D_1__Proteobacteria;D_2__Alphaproteobacteria;D_3__Rhodobacterales;D_4__Rhodobacteraceae;D_5__uncultured;D_6__metagenome
	1.56669e-05	1	0	0	0	0	0	0	0	0	0	0	0	0	0	0	0	0	0	0	0	0	0	0	0	0	0	0	D_0__Bacteria;D_1__Proteobacteria;D_2__Alphaproteobacteria;D_3__Rhodospirillales;D_4__AEGEAN-169 marine group;D_5__uncultured bacterium;D_6__uncultured bacterium
	5.8751e-05	5	0	0	0	0	0	0	0	0	0	0	0	0	0	0	0	0	0	0	0	0	0	0	0	0	0	0	D_0__Bacteria;D_1__Proteobacteria;D_2__Alphaproteobacteria;D_3__Rhodospirillales;D_4__Magnetospirillaceae;D_5__Telmatospirillum;D_6__uncultured bacterium
	0	0	0	0	0	0	0	0	0	0	0	0	0	0	0	0	7.83346e-06	1	0	0	0	0	0	0	0	0	0	0	D_0__Bacteria;D_1__Proteobacteria;D_2__Alphaproteobacteria;D_3__Rhodospirillales;D_4__Rhodopirillaceae;D_5__Defluviicoccus;D_6__Defluviicoccus vanus
	0	0	0	0	0	0	0	0	0	0	0	0	0	0	0	0	0	0	0	0	0	0	0	0	7.83346e-06	1	0	0	D_0__Bacteria;D_1__Proteobacteria;D_2__Alphaproteobacteria;D_3__Rhodospirillales;D_4__Rhodospirillaceae;D_5__Candidatus Riegeria;D_6__uncultured bacterium
	7.83346e-06	1	0	0	0	0	0	0	0	0	0	0	0	0	0	0	0	0	0	0	0	0	0	0	0	0	0	0	D_0__Bacteria;D_1__Proteobacteria;D_2__Alphaproteobacteria;D_3__Rhodospirillales;D_4__uncultured;D_5__gut metagenome;D_6__gut metagenome
	3.52506e-05	3	0	0	0	0	0	0	0	0	0	0	0	0	0	0	0	0	1.56669e-05	1	0	0	0	0	0	0	0	0	D_0__Bacteria;D_1__Proteobacteria;D_2__Alphaproteobacteria;D_3__Rhodospirillales;D_4__uncultured;D_5__uncultured alpha proteobacterium;D_6__uncultured alpha proteobacterium
	0.000274171	23	0	0	0	0	0	0	0	0	0	0	0	0	0	0	1.56669e-05	1	2.35004e-05	2	0	0	0	0	0	0	0	0	D_0__Bacteria;D_1__Proteobacteria;D_2__Alphaproteobacteria;D_3__Rhodospirillales;D_4__uncultured;D_5__uncultured bacterium;D_6__uncultured bacterium
	0	0	0	0	0	0	0	0	0	0	0	0	0	0	0	0	7.83346e-06	1	0	0	0	0	0	0	0	0	0	0	D_0__Bacteria;D_1__Proteobacteria;D_2__Alphaproteobacteria;D_3__Rhodospirillales;D_4__uncultured;D_5__uncultured rumen bacterium;D_6__uncultured rumen bacterium
	4.70008e-05	4	0	0	0	0	0	0	0	0	0	0	0	0	0	0	0	0	0	0	0	0	0	0	0	0	0	0	D_0__Bacteria;D_1__Proteobacteria;D_2__Alphaproteobacteria;D_3__Rhodospirillales;D_4__uncultured;__;__
	0	0	0	0	7.83346e-06	1	0	0	0	0	0	0	0	0	0	0	0	0	0	0	0	0	0	0	0	0	0	0	D_0__Bacteria;D_1__Proteobacteria;D_2__Alphaproteobacteria;D_3__Rickettsiales;D_4__AB1;D_5__uncultured bacterium;D_6__uncultured bacterium
	9.79183e-05	8	0	0	0	0	0	0	0	0	0	0	0	0	0	0	1.17502e-05	1	0	0	0	0	0	0	0	0	0	0	D_0__Bacteria;D_1__Proteobacteria;D_2__Alphaproteobacteria;D_3__Rickettsiales;D_4__Midichloriaceae;D_5__Candidatus Jidaibacter;D_6__uncultured Acanthamoeba
	1.56669e-05	1	0	0	0	0	0	0	0	0	0	0	0	0	0	0	0	0	0	0	0	0	0	0	0	0	0	0	D_0__Bacteria;D_1__Proteobacteria;D_2__Alphaproteobacteria;D_3__Rickettsiales;D_4__Midichloriaceae;D_5__Candidatus Jidaibacter;D_6__uncultured bacterium
	0.000101835	9	0	0	0	0	0	0	0	0	0	0	0	0	0	0	0	0	0	0	0	0	0	0	0	0	0	0	D_0__Bacteria;D_1__Proteobacteria;D_2__Alphaproteobacteria;D_3__Rickettsiales;D_4__Rickettsiaceae;D_5__Candidatus Megaira;__
	7.83346e-06	1	0	0	0	0	0	0	0	0	0	0	0	0	0	0	7.83346e-06	1	0	0	0	0	0	0	0	0	0	0	D_0__Bacteria;D_1__Proteobacteria;D_2__Alphaproteobacteria;D_3__Rickettsiales;D_4__Rickettsiaceae;D_5__uncultured;D_6__uncultured bacterium
	3.52506e-05	3	0	0	0	0	0	0	0	0	0	0	0	0	0	0	0	0	0	0	0	0	0	0	0	0	0	0	D_0__Bacteria;D_1__Proteobacteria;D_2__Alphaproteobacteria;D_3__Rickettsiales;D_4__SM1B06;D_5__uncultured bacterium;D_6__uncultured bacterium
	0.000133169	11	0	0	0	0	0	0	0	0	0	0	0	0	0	0	5.48342e-05	5	0	0	0	0	0	0	0	0	0	0	D_0__Bacteria;D_1__Proteobacteria;D_2__Alphaproteobacteria;D_3__Rickettsiales;D_4__SM2D12;D_5__uncultured bacterium;D_6__uncultured bacterium
	3.52506e-05	3	0	0	0	0	0	0	0	0	0	0	0	0	0	0	7.83346e-06	1	0	0	0	0	0	0	0	0	0	0	D_0__Bacteria;D_1__Proteobacteria;D_2__Alphaproteobacteria;D_3__Rickettsiales;D_4__SM2D12;__;__
	1.56669e-05	1	0	0	0	0	0	0	0	0	0	0	0	0	0	0	0	0	0	0	0	0	0	0	0	0	0	0	D_0__Bacteria;D_1__Proteobacteria;D_2__Alphaproteobacteria;D_3__Sneathiellales;D_4__Sneathiellaceae;__;__
	7.83346e-06	1	0	0	0	0	0	0	0	0	0	0	0	0	0	0	0	0	0	0	0	0	0	0	0	0	0	0	D_0__Bacteria;D_1__Proteobacteria;D_2__Alphaproteobacteria;D_3__Sphingomonadales;D_4__Sphingomonadaceae;D_5__Novosphingobium;D_6__bacterium 070409
	0.00022717	19	0	0	0	0	0	0	0	0	0	0	0	0	0	0	7.05011e-05	6	0.000101835	9	0	0	0	0	0	0	0	0	D_0__Bacteria;D_1__Proteobacteria;D_2__Alphaproteobacteria;D_3__Sphingomonadales;D_4__Sphingomonadaceae;D_5__Novosphingobium;D_6__metagenome
	1.95837e-05	2	0	0	0	0	0	0	0	0	0	0	0	0	0	0	0	0	0	0	0	0	0	0	0	0	0	0	D_0__Bacteria;D_1__Proteobacteria;D_2__Alphaproteobacteria;D_3__Sphingomonadales;D_4__Sphingomonadaceae;D_5__Rhizorhapis;__
	3.13338e-05	3	0	0	0	0	0	0	0	0	0	0	0	0	0	0	0	0	0	0	0	0	0	0	0	0	0	0	D_0__Bacteria;D_1__Proteobacteria;D_2__Alphaproteobacteria;D_3__Sphingomonadales;D_4__Sphingomonadaceae;D_5__SD04E11;__
	4.70008e-05	4	0	0	1.17502e-05	1	0	0	0	0	0	0	0	0	0	0	0	0	0	0	0	0	0	0	0	0	0	0	D_0__Bacteria;D_1__Proteobacteria;D_2__Alphaproteobacteria;D_3__Sphingomonadales;D_4__Sphingomonadaceae;D_5__Sphingopyxis;D_6__Sphingopyxis taejonensis
	5.48342e-05	5	0	0	0	0	0	0	0	0	0	0	0	0	0	0	0	0	1.95837e-05	2	0	0	0	0	1.56669e-05	1	0	0	D_0__Bacteria;D_1__Proteobacteria;D_2__Alphaproteobacteria;D_3__Sphingomonadales;D_4__Sphingomonadaceae;D_5__Sphingopyxis;__
	5.09175e-05	4	0	0	0	0	0	0	0	0	0	0	0	0	0	0	4.3084e-05	4	1.56669e-05	1	0	0	0	0	0	0	0	0	D_0__Bacteria;D_1__Proteobacteria;D_2__Alphaproteobacteria;D_3__Tistrellales;D_4__Geminicoccaceae;D_5__Geminicoccus;D_6__uncultured bacterium
	0	0	0	0	0	0	0	0	0	0	0	0	0	0	0	0	2.35004e-05	2	0	0	0	0	0	0	0	0	0	0	D_0__Bacteria;D_1__Proteobacteria;D_2__Alphaproteobacteria;D_3__uncultured;D_4__Lacibacterium aquatile;D_5__Lacibacterium aquatile;D_6__Lacibacterium aquatile
	0.000129252	11	0	0	0	0	0	0	0	0	0	0	0	0	0	0	5.09175e-05	4	0	0	0	0	0	0	0	0	0	0	D_0__Bacteria;D_1__Proteobacteria;D_2__Alphaproteobacteria;D_3__uncultured;D_4__uncultured bacterium;D_5__uncultured bacterium;D_6__uncultured bacterium
	0	0	0	0	0	0	0	0	0	0	0	0	0	0	7.83346e-06	1	0	0	0	0	7.83346e-06	1	0	0	0	0	0	0	D_0__Bacteria;D_1__Firmicutes;D_2__Bacilli;D_3__Lactobacillales;D_4__Lactobacillaceae;D_5__Lactobacillus;D_6__uncultured Bacillus sp.
	0	0	0	0	0	0	0	0	0	0	0	0	0	0	1.56669e-05	1	0	0	0	0	0	0	0	0	0	0	0	0	D_0__Bacteria;D_1__Actinobacteria;D_2__Actinobacteria;D_3__Bifidobacteriales;D_4__Bifidobacteriaceae;__;__
	0.00135911	116	0	0	0	0	5.48342e-05	5	0.000133169	11	0.000101835	9	0	0	3.91673e-05	3	0.000211503	18	0.000117502	10	5.48342e-05	5	0	0	0	0	0	0	D_0__Bacteria;D_1__Firmicutes;D_2__Clostridia;D_3__Clostridiales;D_4__Ruminococcaceae;D_5__Caproiciproducens;__
	0	0	0	0	0	0	0	0	0	0	0	0	0	0	7.44179e-05	6	0	0	0	0	0	0	0	0	0	0	0	0	D_0__Bacteria;D_1__Proteobacteria;D_2__Alphaproteobacteria;D_3__Acetobacterales;D_4__Acetobacteraceae;__;__
	0	0	0	0	0	0	0	0	0	0	0	0	0	0	0.000156669	13	0	0	0	0	0	0	0	0	0	0	0	0	D_0__Bacteria;D_1__Firmicutes;D_2__Bacilli;D_3__Bacillales;D_4__Bacillaceae;D_5__Geomicrobium;D_6__Geomicrobium sp. JCM 19038
	0	0	0	0	0	0	0	0	0	0	0	0	0	0	0.000376006	32	0	0	0	0	0	0	0	0	0	0	0	0	D_0__Bacteria;D_1__Firmicutes;D_2__Bacilli;D_3__Bacillales;D_4__Bacillaceae;D_5__Bacillus;D_6__Bacillus patagoniensis
	0	0	0	0	0	0	0	0	0.000129252	11	0.000536592	46	0.0010066	86	0.000481758	41	0	0	0	0	0	0	0	0	0	0	0	0	D_0__Bacteria;D_1__Firmicutes;D_2__Clostridia;D_3__Clostridiales;D_4__Ruminococcaceae;D_5__Caproiciproducens;D_6__uncultured Clostridium sp.
	0	0	0	0	0	0	0.000133169	11	0.000332922	28	0.000564009	48	0.00298847	254	0.00249496	212	0	0	0	0	0	0	0	0	0	0	0	0	D_0__Bacteria;D_1__Firmicutes;D_2__Bacilli;D_3__Lactobacillales;D_4__Lactobacillaceae;D_5__Lactobacillus;D_6__Lactobacillus buchneri
	0	0	0	0	0	0	0.0132855	1131	0.0215929	1838	0.0278245	2368	0.0168929	1438	0.00384231	327	1.17502e-05	1	0	0	0	0	0	0	0	0	0	0	D_0__Bacteria;D_1__Actinobacteria;D_2__Coriobacteriia;D_3__Coriobacteriales;D_4__Atopobiaceae;D_5__Atopobium;__
	0	0	0	0	0.000207587	18	0.000885181	75	0.00258504	220	0.00581634	495	0.0103793	883	0.00932965	794	0	0	0	0	0	0	0	0	0	0	0	0	D_0__Bacteria;D_1__Actinobacteria;D_2__Actinobacteria;D_3__Actinomycetales;D_4__Actinomycetaceae;D_5__Actinomyces;D_6__Actinomycetaceae bacterium BL-96
	0.00143744	122	0	0	0	0	0	0	0.00125335	107	0.0450698	3836	0.0371345	3160	0.040311	3431	0.000297672	25	0.000125335	11	3.52506e-05	3	0	0	0	0	0	0	D_0__Bacteria;D_1__Firmicutes;D_2__Clostridia;D_3__Clostridiales;D_4__Ruminococcaceae;D_5__Caproiciproducens;D_6__uncultured bacterium

## Sheet: Table_S6
Supplementary Table S6. Resultant p-values of generalized least square models. Blank cells indicate variables that were not or could not be tested against each other.
Variables	Response	Lactobacillus	Megasphaera	Clostridium_ss_12	Caproiciproducens	Acidipropionibacterium	Bifidobacterium	Sporolactobacillus	Acetobacter
Reactor	Independent
DMB	Total carbohydrate utilization	0.0013*	0.6999	0.1898	0.2078	0.0982	0.7755
	Glucose utilization	0.0007*	0.6669	0.2644	0.2814	0.1148	0.7008
	Xylose utilization	0.0008*	0.654	0.2617	0.2777	0.1201	0.6952
	Lactate	0.5392	0.7327
	Ethanol	0.4463	0.0948
	C2	0.0128	0.895			0.1563
	C3		0.5574			0.0836
	C4		0.6328	0.0354	0.0447
	C5		0.7044	0.5483	0.5483
	C6		0.3712	0.3945	0.3945
	C7		0.005	0.1627	0.1627
	C8		<0.0001*	0.2642	0.2642			0.2609
	Megasphaera	0.7479					0.0005*
	Clostridium_ss_12							0.0203*	0.0004**
	Caproiciproducens							0.0102*	0.0018*
	Acetobacter	0.1006
	Acidipropionibacterium	0.0330*
DMB2	Total carbohydrate utilization	0.0002*
	Glucose utilization	<0.0001*
	Xylose utilization	0.0017*
	Lactate	0.0129*
	C2	0.0375*
	C3					0.1492
	C4			0.0805
*Indicates significant values (≤ 0.05).
